# Supplementary material for: Poly[bis­(N,N-dimethyl­formamide)(μ-formato)(μ5-4-oxidoisophthalato)dizinc(II)]
Source: Acta Crystallogr Sect E Struct Rep Online. 2009 Jul 25;65(Pt 8):m990. doi: 10.1107/S1600536809028566 (PMC2977363; doi:10.1107/S1600536809028566)
Supplement: Supplementary file 1 [file e-65-0m990-sup1.cif]

##############################################################################
###                                                                        ###
###        Electronic paper (Acta Crystallographica Section E)             ###
###                                                                        ###
##############################################################################
#                                                                            #
# This CIF contains the data in a paper accepted for publication in Acta     #
# Crystallographica Section E. It conforms to the requirements of Notes      #
# for Authors for Section E, and has been peer reviewed under the auspices   #
# of the IUCr Commission on Journals.                                        #
#                                                                            #
# Full details of the Crystallographic Information File format               #
# are given in the paper "The Crystallographic Information File (CIF):       #
# a New Standard Archive File for Crystallography" by S. R. Hall, F. H.      #
# Allen and I. D. Brown [Acta Cryst. (1991), A47, 655-685].                  #
#                                                                            #
# The current version of the core CIF dictionary is obtainable from          #
# ftp://ftp.iucr.org/pub/cif_core.dic. The current version number is 2.4.    #
#                                                                            #
# Software is freely available for graphical display of the structure(s) in  #
# this CIF.  For information consult the CIF home page http://www.iucr.org/  #
# cif/home.html                                                              #
#                                                                            #
# This file may be used for bona fide research purposes within the           #
# scientific community so long as proper attribution is given to the journal # 
# article from which it was obtained.                                        #
#                                                                            #
##############################################################################
                                             
data_I
_audit_creation_method     SHELXL-97
_chemical_name_systematic
;
Poly[bis(<i>N</i>,<i>N</i>-dimethylformamide)(\m-formato)(\m~5~-4-
oxidoisophthalato)dizinc(II)]
;
_chemical_name_common
;
;
_chemical_formula_moiety     'C15 H18 N2 O9 Zn2'
_chemical_formula_sum     'C15 H18 N2 O9 Zn2'
_chemical_formula_structural     'C15 H18 N2 O9 Zn2'
_chemical_formula_analytical     ?
_chemical_formula_iupac     '[Zn2 (C H O2) (C8 H3 O5) (C3 H7 N O)2]'
_chemical_formula_weight     501.05
_chemical_melting_point     ?
_symmetry_cell_setting     monoclinic
_symmetry_space_group_name_H-M     'P 21/n'
_symmetry_space_group_name_Hall     '-P 2yn'
loop_
    _symmetry_equiv_pos_as_xyz
    'x, y, z'
    '-x+1/2, y+1/2, -z+1/2'
    '-x, -y, -z'
    'x-1/2, -y-1/2, z-1/2'
_cell_length_a     9.1190(4)
_cell_length_b     14.7355(6)
_cell_length_c     14.4711(6)
_cell_angle_alpha     90.00
_cell_angle_beta     107.7520(10)
_cell_angle_gamma     90.00
_cell_volume     1851.94(13)
_cell_formula_units_Z     4
_cell_measurement_reflns_used     5137
_cell_measurement_theta_min     2.35
_cell_measurement_theta_max     28.29
_cell_measurement_temperature     173(2)
_exptl_crystal_description     rectangular
_exptl_crystal_colour     'light yellow'
_exptl_crystal_size_max     0.25
_exptl_crystal_size_mid     0.20
_exptl_crystal_size_min     0.10
_exptl_crystal_density_diffrn     1.797
_exptl_crystal_density_meas     ?
_exptl_crystal_density_method     'not measured'
_exptl_crystal_F_000     1016
_exptl_absorpt_coefficient_mu     2.643
_exptl_absorpt_correction_type     multi-scan
_exptl_absorpt_process_details     '(SADABS; Sheldrick, 1996)'
_exptl_absorpt_correction_T_min     0.551
_exptl_absorpt_correction_T_max     0.768
_exptl_special_details
;
;
_diffrn_ambient_temperature     173(2)
_diffrn_radiation_type     MoK\a
_diffrn_radiation_wavelength     0.71073
_diffrn_radiation_source     'fine-focus sealed tube'
_diffrn_radiation_monochromator     graphite
_diffrn_measurement_device_type     'Bruker SMART CCD'
_diffrn_measurement_method     '\f and \w'
_diffrn_detector_area_resol_mean     ?
_diffrn_reflns_number     9831
_diffrn_reflns_av_R_equivalents     0.0655
_diffrn_reflns_av_sigmaI/netI     0.0502
_diffrn_reflns_theta_min     2.02
_diffrn_reflns_theta_max     25.24
_diffrn_reflns_theta_full     25.24
_diffrn_measured_fraction_theta_max     0.999
_diffrn_measured_fraction_theta_full     0.999
_diffrn_reflns_limit_h_min     -10
_diffrn_reflns_limit_h_max     10
_diffrn_reflns_limit_k_min     -17
_diffrn_reflns_limit_k_max     13
_diffrn_reflns_limit_l_min     -16
_diffrn_reflns_limit_l_max     17
_diffrn_standards_number     0
_diffrn_standards_interval_count     ?
_diffrn_standards_interval_time     ?
_diffrn_standards_decay_%     ?
_refine_special_details
;
Refinement of <i>F</i>^2^ against ALL reflections. The weighted <i>R</i>-factor
<i>wR</i> and goodness of fit <i>S</i> are based on <i>F</i>^2^, conventional
<i>R</i>-factors <i>R</i> are based on <i>F</i>, with <i>F</i> set to zero for
negative <i>F</i>^2^. The threshold expression of <i>F</i>^2^ >
\s(<i>F</i>^2^) is used only for calculating <i>R</i>-factors(gt) <i>etc</i>.
and is not relevant to the choice of reflections for refinement.
<i>R</i>-factors based on <i>F</i>^2^ are statistically about twice as large
as those based on <i>F</i>, and <i>R</i>- factors based on ALL data will be
even larger.
;
_reflns_number_total     3343
_reflns_number_gt     2881
_reflns_threshold_expression     I>2\s(I)
_refine_ls_structure_factor_coef     Fsqd
_refine_ls_matrix_type     full
_refine_ls_R_factor_all     0.0504
_refine_ls_R_factor_gt     0.0415
_refine_ls_wR_factor_gt     0.0931
_refine_ls_wR_factor_ref     0.0967
_refine_ls_goodness_of_fit_ref     1.180
_refine_ls_restrained_S_all     1.180
_refine_ls_number_reflns     3343
_refine_ls_number_parameters     257
_refine_ls_number_restraints     0
_refine_ls_hydrogen_treatment     constr
_refine_ls_weighting_scheme     calc
_refine_ls_weighting_details
         'calc w=1/[\s^2^(Fo^2^)+(0.0404P)^2^+1.5088P] where P=(Fo^2^+2Fc^2^)/3'
_atom_sites_solution_hydrogens     geom
_atom_sites_solution_primary     direct
_atom_sites_solution_secondary     difmap
_refine_ls_shift/su_max     0.011
_refine_ls_shift/su_mean     0.001
_refine_diff_density_max     0.758
_refine_diff_density_min     -0.990
_refine_ls_extinction_method     none
_refine_ls_extinction_coef     ?
loop_
    _atom_type_symbol
    _atom_type_description
    _atom_type_scat_dispersion_real
    _atom_type_scat_dispersion_imag
    _atom_type_scat_source
    'C' 'C' 0.0033 0.0016
                         'International Tables Vol C Tables 4.2.6.8 and 6.1.1.4'
    'H' 'H' 0.0000 0.0000
                         'International Tables Vol C Tables 4.2.6.8 and 6.1.1.4'
    'N' 'N' 0.0061 0.0033
                         'International Tables Vol C Tables 4.2.6.8 and 6.1.1.4'
    'O' 'O' 0.0106 0.0060
                         'International Tables Vol C Tables 4.2.6.8 and 6.1.1.4'
    'Zn' 'Zn' 0.2839 1.4301
                         'International Tables Vol C Tables 4.2.6.8 and 6.1.1.4'
_computing_data_collection     'SMART (Bruker, 1997)'
_computing_cell_refinement     'SAINT (Bruker, 1997)'
_computing_data_reduction     'SAINT (Bruker, 1997)'
_computing_structure_solution     'SHELXS97 (Sheldrick, 2008)'
_computing_structure_refinement     'SHELXL97 (Sheldrick, 2008)'
_computing_molecular_graphics     'SHELXTL (Sheldrick, 2008)'
_computing_publication_material
;
SHELXTL (Sheldrick, 2008) and MS Modeling (Accelrys, 2005)
;
loop_
    _atom_site_type_symbol
    _atom_site_label
    _atom_site_fract_x
    _atom_site_fract_y
    _atom_site_fract_z
    _atom_site_U_iso_or_equiv
    _atom_site_adp_type
    _atom_site_calc_flag
    _atom_site_refinement_flags
    _atom_site_occupancy
    _atom_site_disorder_assembly
    _atom_site_disorder_group
    Zn Zn1 0.72276(5) 0.65094(3) 0.63563(3) 0.01168(14) Uani d . 1 . .
    Zn Zn2 0.81689(5) 0.74739(3) 0.86581(3) 0.01100(14) Uani d . 1 . .
    O O1 0.6482(3) 0.70324(18) 0.74736(18) 0.0122(6) Uani d . 1 . .
    O O2 0.5239(3) 0.69042(19) 0.54535(18) 0.0154(6) Uani d . 1 . .
    O O3 0.2738(3) 0.7065(2) 0.48774(18) 0.0170(6) Uani d . 1 . .
    O O4 -0.0743(3) 0.7091(2) 0.67563(19) 0.0205(7) Uani d . 1 . .
    O O5 0.0125(3) 0.7240(2) 0.83755(19) 0.0178(6) Uani d . 1 . .
    O O6 0.7196(4) 0.5270(2) 0.6874(2) 0.0311(8) Uani d . 1 . .
    O O7 0.7029(4) 0.3780(2) 0.6904(2) 0.0240(7) Uani d . 1 . .
    O O8 0.7888(3) 0.6054(2) 0.51459(19) 0.0209(7) Uani d . 1 . .
    O O9 0.8384(4) 0.6248(2) 0.9446(2) 0.0255(7) Uani d . 1 . .
    N N1 0.7454(4) 0.5608(2) 0.3589(2) 0.0209(8) Uani d . 1 . .
    N N2 0.7907(5) 0.4794(3) 0.9734(3) 0.0256(9) Uani d . 1 . .
    C C1 0.5022(4) 0.7046(3) 0.7454(3) 0.0114(8) Uani d . 1 . .
    C C2 0.3757(4) 0.7015(3) 0.6584(3) 0.0110(8) Uani d . 1 . .
    C C3 0.2254(4) 0.7048(3) 0.6639(3) 0.0123(8) Uani d . 1 . .
    H H3 0.1419 0.7020 0.6055 0.015 Uiso calc R 1 . .
    C C4 0.1940(4) 0.7121(3) 0.7516(3) 0.0129(8) Uani d . 1 . .
    C C5 0.3178(4) 0.7163(3) 0.8370(3) 0.0143(8) Uani d . 1 . .
    H H5 0.2987 0.7221 0.8976 0.017 Uiso calc R 1 . .
    C C6 0.4675(4) 0.7120(3) 0.8342(3) 0.0145(8) Uani d . 1 . .
    H H6 0.5495 0.7139 0.8933 0.017 Uiso calc R 1 . .
    C C7 0.3937(4) 0.6988(3) 0.5587(3) 0.0108(8) Uani d . 1 . .
    C C8 0.0325(4) 0.7156(3) 0.7551(3) 0.0130(8) Uani d . 1 . .
    C C9 0.7218(4) 0.4501(3) 0.6507(3) 0.0163(9) Uani d . 1 . .
    H H9 0.7389 0.4467 0.5893 0.020 Uiso calc R 1 . .
    C C10 0.7002(5) 0.5902(3) 0.4312(3) 0.0178(9) Uani d . 1 . .
    H H10 0.5933 0.6007 0.4196 0.021 Uiso calc R 1 . .
    C C11 0.9072(5) 0.5454(3) 0.3685(3) 0.0322(12) Uani d . 1 . .
    H H11A 0.9713 0.5693 0.4310 0.039 Uiso calc R 1 . .
    H H11B 0.9334 0.5765 0.3157 0.039 Uiso calc R 1 . .
    H H11C 0.9258 0.4802 0.3652 0.039 Uiso calc R 1 . .
    C C12 0.6343(6) 0.5446(3) 0.2635(3) 0.0292(11) Uani d . 1 . .
    H H12A 0.5303 0.5583 0.2659 0.035 Uiso calc R 1 . .
    H H12B 0.6395 0.4809 0.2453 0.035 Uiso calc R 1 . .
    H H12C 0.6584 0.5838 0.2154 0.035 Uiso calc R 1 . .
    C C13 0.8027(5) 0.5464(3) 0.9161(3) 0.0238(10) Uani d . 1 . .
    H H13 0.7829 0.5339 0.8490 0.029 Uiso calc R 1 . .
    C C14 0.8165(8) 0.4940(4) 1.0762(4) 0.0464(15) Uani d . 1 . .
    H H14A 0.8540 0.5560 1.0933 0.056 Uiso calc R 1 . .
    H H14B 0.8933 0.4506 1.1134 0.056 Uiso calc R 1 . .
    H H14C 0.7197 0.4853 1.0912 0.056 Uiso calc R 1 . .
    C C15 0.7510(7) 0.3869(3) 0.9373(4) 0.0399(13) Uani d . 1 . .
    H H15A 0.7490 0.3835 0.8693 0.048 Uiso calc R 1 . .
    H H15B 0.6493 0.3709 0.9422 0.048 Uiso calc R 1 . .
    H H15C 0.8280 0.3444 0.9761 0.048 Uiso calc R 1 . .
loop_
    _atom_site_aniso_label
    _atom_site_aniso_U_11
    _atom_site_aniso_U_22
    _atom_site_aniso_U_33
    _atom_site_aniso_U_12
    _atom_site_aniso_U_13
    _atom_site_aniso_U_23
    Zn1 0.0099(2) 0.0170(3) 0.0074(2) 0.00076(18) 0.00155(16) -0.00134(18)
    Zn2 0.0099(2) 0.0173(3) 0.0057(2) -0.00064(17) 0.00219(16) -0.00158(17)
    O1 0.0084(13) 0.0204(16) 0.0076(13) 0.0010(11) 0.0020(10) -0.0036(11)
    O2 0.0117(14) 0.0273(17) 0.0078(13) 0.0023(11) 0.0038(11) 0.0010(12)
    O3 0.0114(14) 0.0310(18) 0.0074(13) 0.0011(12) 0.0012(11) 0.0015(12)
    O4 0.0092(14) 0.040(2) 0.0103(14) -0.0031(12) 0.0003(11) -0.0018(13)
    O5 0.0139(14) 0.0320(18) 0.0095(14) 0.0036(12) 0.0066(11) 0.0023(12)
    O6 0.064(2) 0.0158(18) 0.0153(16) 0.0015(15) 0.0140(16) -0.0019(13)
    O7 0.0392(19) 0.0185(17) 0.0145(15) 0.0019(13) 0.0087(13) 0.0021(12)
    O8 0.0177(15) 0.0326(19) 0.0118(14) 0.0054(13) 0.0038(12) -0.0032(13)
    O9 0.0361(19) 0.0203(18) 0.0192(16) 0.0002(14) 0.0069(14) 0.0039(13)
    N1 0.028(2) 0.022(2) 0.0132(17) 0.0032(15) 0.0076(15) -0.0039(15)
    N2 0.043(2) 0.018(2) 0.0175(19) 0.0009(17) 0.0119(17) 0.0012(15)
    C1 0.0093(19) 0.012(2) 0.0129(19) -0.0008(15) 0.0030(15) -0.0017(15)
    C2 0.016(2) 0.011(2) 0.0060(18) -0.0021(15) 0.0038(15) -0.0003(15)
    C3 0.0117(19) 0.016(2) 0.0080(18) -0.0010(15) 0.0008(15) -0.0016(15)
    C4 0.013(2) 0.016(2) 0.0106(19) 0.0001(15) 0.0047(15) 0.0002(15)
    C5 0.016(2) 0.018(2) 0.0096(19) -0.0024(16) 0.0051(16) -0.0021(16)
    C6 0.0105(19) 0.024(2) 0.0062(18) 0.0013(16) -0.0011(15) -0.0032(16)
    C7 0.014(2) 0.011(2) 0.0069(18) 0.0002(15) 0.0035(15) 0.0006(15)
    C8 0.012(2) 0.015(2) 0.013(2) 0.0000(15) 0.0051(16) 0.0011(15)
    C9 0.018(2) 0.020(2) 0.0104(19) -0.0015(17) 0.0038(16) -0.0009(17)
    C10 0.018(2) 0.020(2) 0.017(2) 0.0017(17) 0.0082(17) 0.0006(17)
    C11 0.031(3) 0.044(3) 0.025(2) 0.009(2) 0.014(2) -0.004(2)
    C12 0.037(3) 0.037(3) 0.015(2) 0.002(2) 0.008(2) -0.008(2)
    C13 0.030(3) 0.031(3) 0.009(2) 0.002(2) 0.0045(18) 0.0003(19)
    C14 0.095(5) 0.026(3) 0.026(3) 0.000(3) 0.031(3) 0.003(2)
    C15 0.065(4) 0.024(3) 0.024(3) -0.008(2) 0.003(2) 0.004(2)
_geom_special_details
;
All e.s.d.'s (except the e.s.d. in the dihedral angle between two l.s. planes)
are estimated using the full covariance matrix. The cell e.s.d.'s are taken
into account individually in the estimation of e.s.d.'s in distances, angles
and torsion angles; correlations between e.s.d.'s in cell parameters are only
used when they are defined by crystal symmetry. An approximate (isotropic)
treatment of cell e.s.d.'s is used for estimating e.s.d.'s involving l.s.
planes.
;
loop_
    _geom_bond_atom_site_label_1
    _geom_bond_atom_site_label_2
    _geom_bond_site_symmetry_2
    _geom_bond_distance
    _geom_bond_publ_flag
    Zn1 O4 1_655 1.960(3) yes
    Zn1 O2 . 1.972(3) yes
    Zn1 O6 . 1.977(3) yes
    Zn1 O1 . 2.083(2) yes
    Zn1 O8 . 2.127(3) yes
    Zn2 O5 1_655 1.978(3) yes
    Zn2 O1 . 2.029(3) yes
    Zn2 O3 4_676 2.038(3) yes
    Zn2 O7 2_656 2.075(3) yes
    Zn2 O9 . 2.114(3) yes
    O1 C1 . 1.323(4) no
    O2 C7 . 1.266(4) no
    O3 C7 . 1.256(4) no
    O3 Zn2 4_575 2.038(3) no
    O4 C8 . 1.264(5) no
    O4 Zn1 1_455 1.960(3) no
    O5 C8 . 1.267(4) no
    O5 Zn2 1_455 1.978(3) no
    O6 C9 . 1.255(5) no
    O7 C9 . 1.244(5) no
    O7 Zn2 2_646 2.075(3) no
    O8 C10 . 1.250(5) no
    O9 C13 . 1.236(5) no
    N1 C10 . 1.311(5) no
    N1 C11 . 1.457(6) no
    N1 C12 . 1.462(6) no
    N2 C13 . 1.316(6) no
    N2 C14 . 1.448(6) no
    N2 C15 . 1.465(6) no
    C1 C6 . 1.418(5) no
    C1 C2 . 1.425(5) no
    C2 C3 . 1.397(5) no
    C2 C7 . 1.502(5) no
    C3 C4 . 1.389(5) no
    C3 H3 . 0.9500 no
    C4 C5 . 1.398(5) no
    C4 C8 . 1.489(5) no
    C5 C6 . 1.379(5) no
    C5 H5 . 0.9500 no
    C6 H6 . 0.9500 no
    C9 H9 . 0.9500 no
    C10 H10 . 0.9500 no
    C11 H11A . 0.9800 no
    C11 H11B . 0.9800 no
    C11 H11C . 0.9800 no
    C12 H12A . 0.9800 no
    C12 H12B . 0.9800 no
    C12 H12C . 0.9800 no
    C13 H13 . 0.9500 no
    C14 H14A . 0.9800 no
    C14 H14B . 0.9800 no
    C14 H14C . 0.9800 no
    C15 H15A . 0.9800 no
    C15 H15B . 0.9800 no
    C15 H15C . 0.9800 no
loop_
    _geom_angle_atom_site_label_1
    _geom_angle_atom_site_label_2
    _geom_angle_atom_site_label_3
    _geom_angle_site_symmetry_1
    _geom_angle_site_symmetry_3
    _geom_angle
    _geom_angle_publ_flag
    O4 Zn1 O2 1_655 . 131.40(12) ?
    O4 Zn1 O6 1_655 . 114.44(14) ?
    O2 Zn1 O6 . . 114.00(13) ?
    O4 Zn1 O1 1_655 . 96.38(11) ?
    O2 Zn1 O1 . . 87.33(10) ?
    O6 Zn1 O1 . . 90.09(12) ?
    O4 Zn1 O8 1_655 . 84.39(11) ?
    O2 Zn1 O8 . . 88.94(10) ?
    O6 Zn1 O8 . . 93.51(12) ?
    O1 Zn1 O8 . . 175.63(11) ?
    O5 Zn2 O1 1_655 . 105.56(11) ?
    O5 Zn2 O3 1_655 4_676 131.40(11) ?
    O1 Zn2 O3 . 4_676 122.80(10) ?
    O5 Zn2 O7 1_655 2_656 93.28(12) ?
    O1 Zn2 O7 . 2_656 90.76(11) ?
    O3 Zn2 O7 4_676 2_656 90.77(11) ?
    O5 Zn2 O9 1_655 . 91.22(12) ?
    O1 Zn2 O9 . . 95.94(12) ?
    O3 Zn2 O9 4_676 . 80.11(12) ?
    O7 Zn2 O9 2_656 . 170.64(11) ?
    C1 O1 Zn2 . . 120.8(2) no
    C1 O1 Zn1 . . 123.6(2) no
    Zn2 O1 Zn1 . . 115.56(11) no
    C7 O2 Zn1 . . 130.1(2) no
    C7 O3 Zn2 . 4_575 112.9(2) no
    C8 O4 Zn1 . 1_455 134.3(3) no
    C8 O5 Zn2 . 1_455 127.6(3) no
    C9 O6 Zn1 . . 132.1(3) no
    C9 O7 Zn2 . 2_646 128.2(3) no
    C10 O8 Zn1 . . 126.1(3) no
    C13 O9 Zn2 . . 130.3(3) no
    C10 N1 C11 . . 122.1(4) no
    C10 N1 C12 . . 120.8(4) no
    C11 N1 C12 . . 117.1(3) no
    C13 N2 C14 . . 121.1(4) no
    C13 N2 C15 . . 122.1(4) no
    C14 N2 C15 . . 116.7(4) no
    O1 C1 C6 . . 118.9(3) no
    O1 C1 C2 . . 123.9(3) no
    C6 C1 C2 . . 117.2(3) no
    C3 C2 C1 . . 119.5(3) no
    C3 C2 C7 . . 116.9(3) no
    C1 C2 C7 . . 123.6(3) no
    C4 C3 C2 . . 122.3(3) no
    C4 C3 H3 . . 118.9 no
    C2 C3 H3 . . 118.9 no
    C3 C4 C5 . . 118.4(3) no
    C3 C4 C8 . . 121.0(3) no
    C5 C4 C8 . . 120.6(3) no
    C6 C5 C4 . . 120.8(3) no
    C6 C5 H5 . . 119.6 no
    C4 C5 H5 . . 119.6 no
    C5 C6 C1 . . 121.8(3) no
    C5 C6 H6 . . 119.1 no
    C1 C6 H6 . . 119.1 no
    O3 C7 O2 . . 120.5(3) no
    O3 C7 C2 . . 117.4(3) no
    O2 C7 C2 . . 122.1(3) no
    O4 C8 O5 . . 124.9(3) no
    O4 C8 C4 . . 117.5(3) no
    O5 C8 C4 . . 117.6(3) no
    O7 C9 O6 . . 123.7(4) no
    O7 C9 H9 . . 118.2 no
    O6 C9 H9 . . 118.2 no
    O8 C10 N1 . . 124.1(4) no
    O8 C10 H10 . . 117.9 no
    N1 C10 H10 . . 117.9 no
    N1 C11 H11A . . 109.5 no
    N1 C11 H11B . . 109.5 no
    H11A C11 H11B . . 109.5 no
    N1 C11 H11C . . 109.5 no
    H11A C11 H11C . . 109.5 no
    H11B C11 H11C . . 109.5 no
    N1 C12 H12A . . 109.5 no
    N1 C12 H12B . . 109.5 no
    H12A C12 H12B . . 109.5 no
    N1 C12 H12C . . 109.5 no
    H12A C12 H12C . . 109.5 no
    H12B C12 H12C . . 109.5 no
    O9 C13 N2 . . 123.6(4) no
    O9 C13 H13 . . 118.2 no
    N2 C13 H13 . . 118.2 no
    N2 C14 H14A . . 109.5 no
    N2 C14 H14B . . 109.5 no
    H14A C14 H14B . . 109.5 no
    N2 C14 H14C . . 109.5 no
    H14A C14 H14C . . 109.5 no
    H14B C14 H14C . . 109.5 no
    N2 C15 H15A . . 109.5 no
    N2 C15 H15B . . 109.5 no
    H15A C15 H15B . . 109.5 no
    N2 C15 H15C . . 109.5 no
    H15A C15 H15C . . 109.5 no
    H15B C15 H15C . . 109.5 no
loop_
    _geom_torsion_atom_site_label_1
    _geom_torsion_atom_site_label_2
    _geom_torsion_atom_site_label_3
    _geom_torsion_atom_site_label_4
    _geom_torsion_site_symmetry_1
    _geom_torsion_site_symmetry_2
    _geom_torsion_site_symmetry_3
    _geom_torsion_site_symmetry_4
    _geom_torsion
    _geom_torsion_publ_flag
    O5 Zn2 O1 C1 1_655 . . . 176.2(3) no
    O3 Zn2 O1 C1 4_676 . . . 1.2(3) no
    O7 Zn2 O1 C1 2_656 . . . -90.2(3) no
    O9 Zn2 O1 C1 . . . . 83.2(3) no
    O5 Zn2 O1 Zn1 1_655 . . . -0.87(17) no
    O3 Zn2 O1 Zn1 4_676 . . . -175.84(12) no
    O7 Zn2 O1 Zn1 2_656 . . . 92.75(14) no
    O9 Zn2 O1 Zn1 . . . . -93.80(14) no
    O4 Zn1 O1 C1 1_655 . . . 162.9(3) no
    O2 Zn1 O1 C1 . . . . 31.5(3) no
    O6 Zn1 O1 C1 . . . . -82.5(3) no
    O8 Zn1 O1 C1 . . . . 63.1(15) no
    O4 Zn1 O1 Zn2 1_655 . . . -20.14(16) no
    O2 Zn1 O1 Zn2 . . . . -151.52(15) no
    O6 Zn1 O1 Zn2 . . . . 94.47(16) no
    O8 Zn1 O1 Zn2 . . . . -120.0(14) no
    O4 Zn1 O2 C7 1_655 . . . -125.3(3) no
    O6 Zn1 O2 C7 . . . . 59.7(4) no
    O1 Zn1 O2 C7 . . . . -29.2(3) no
    O8 Zn1 O2 C7 . . . . 153.1(3) no
    O4 Zn1 O6 C9 1_655 . . . -99.1(4) no
    O2 Zn1 O6 C9 . . . . 76.7(4) no
    O1 Zn1 O6 C9 . . . . 163.8(4) no
    O8 Zn1 O6 C9 . . . . -13.7(4) no
    O4 Zn1 O8 C10 1_655 . . . -149.8(4) no
    O2 Zn1 O8 C10 . . . . -18.0(3) no
    O6 Zn1 O8 C10 . . . . 96.0(4) no
    O1 Zn1 O8 C10 . . . . -49.5(16) no
    O5 Zn2 O9 C13 1_655 . . . -83.7(4) no
    O1 Zn2 O9 C13 . . . . 22.1(4) no
    O3 Zn2 O9 C13 4_676 . . . 144.4(4) no
    O7 Zn2 O9 C13 2_656 . . . 157.6(7) no
    Zn2 O1 C1 C6 . . . . -18.0(5) no
    Zn1 O1 C1 C6 . . . . 158.8(3) no
    Zn2 O1 C1 C2 . . . . 160.4(3) no
    Zn1 O1 C1 C2 . . . . -22.9(5) no
    O1 C1 C2 C3 . . . . -179.0(3) no
    C6 C1 C2 C3 . . . . -0.6(5) no
    O1 C1 C2 C7 . . . . -1.7(6) no
    C6 C1 C2 C7 . . . . 176.7(4) no
    C1 C2 C3 C4 . . . . 0.7(6) no
    C7 C2 C3 C4 . . . . -176.7(4) no
    C2 C3 C4 C5 . . . . 0.0(6) no
    C2 C3 C4 C8 . . . . 180.0(4) no
    C3 C4 C5 C6 . . . . -0.9(6) no
    C8 C4 C5 C6 . . . . 179.2(4) no
    C4 C5 C6 C1 . . . . 1.0(6) no
    O1 C1 C6 C5 . . . . 178.2(4) no
    C2 C1 C6 C5 . . . . -0.3(6) no
    Zn2 O3 C7 O2 4_575 . . . -22.4(5) no
    Zn2 O3 C7 C2 4_575 . . . 156.6(3) no
    Zn1 O2 C7 O3 . . . . -165.0(3) no
    Zn1 O2 C7 C2 . . . . 16.1(5) no
    C3 C2 C7 O3 . . . . 5.2(5) no
    C1 C2 C7 O3 . . . . -172.1(4) no
    C3 C2 C7 O2 . . . . -175.8(4) no
    C1 C2 C7 O2 . . . . 6.9(6) no
    Zn1 O4 C8 O5 1_455 . . . -36.5(6) no
    Zn1 O4 C8 C4 1_455 . . . 142.9(3) no
    Zn2 O5 C8 O4 1_455 . . . -9.7(6) no
    Zn2 O5 C8 C4 1_455 . . . 170.9(3) no
    C3 C4 C8 O4 . . . . 1.8(6) no
    C5 C4 C8 O4 . . . . -178.2(4) no
    C3 C4 C8 O5 . . . . -178.7(4) no
    C5 C4 C8 O5 . . . . 1.3(6) no
    Zn2 O7 C9 O6 2_646 . . . 173.7(3) no
    Zn1 O6 C9 O7 . . . . -172.2(3) no
    Zn1 O8 C10 N1 . . . . -178.9(3) no
    C11 N1 C10 O8 . . . . -2.0(7) no
    C12 N1 C10 O8 . . . . 179.9(4) no
    Zn2 O9 C13 N2 . . . . -164.4(3) no
    C14 N2 C13 O9 . . . . 1.1(7) no
    C15 N2 C13 O9 . . . . -178.8(5) no
data_global
_journal_date_recd_electronic     2009-07-16
_journal_date_accepted     2009-07-20
_journal_name_full     'Acta Crystallographica, Section E'
_journal_year     2009
_journal_volume     65
_journal_issue      8
_journal_page_first     m990
_journal_page_last     m990
_journal_paper_category     QM
_journal_coeditor_code     XU2557
_publ_contact_author_name     'Jaheon Kim'
_publ_contact_author_address
;
Department of Chemistry, and CAMDRC
Soongsil University, 511 Sangdo-dong, Dongjak-Ku, Seoul 156-743, Korea
;
_publ_contact_author_email     'jaheon@ssu.ac.kr'
_publ_contact_author_fax     '+82-2-824-4383'
_publ_contact_author_phone     '+82-2-820-0459'
_publ_section_title
;\
Poly[bis(<i>N</i>,<i>N</i>-dimethylformamide)(\m-formato)(\m~5~-4-\
oxidoisophthalato)dizinc(II)]
;
loop_
    _publ_author_name
    _publ_author_address
    'Jhon, Young Ho'
;
Department of Chemistry, and CAMDRC
Soongsil University, 511 Sangdo-dong, Dongjak-Ku, Seoul 156-743
Republic of Korea
;
    'Kim, Jaheon'
;
Department of Chemistry, and CAMDRC
Soongsil University, 511 Sangdo-dong, Dongjak-Ku, Seoul 156-743
Republic of Korea
;
