# Supplementary material for: Poly[bis­(N,N-dimethyl­formamide)(μ-formato)(μ5-4-oxidoisophthalato)dizinc(II)]
Source: Acta Crystallogr Sect E Struct Rep Online. 2009 Jul 25;65(Pt 8):m990. doi: 10.1107/S1600536809028566 (PMC2977363; doi:10.1107/S1600536809028566)
Supplement: Supplementary file 2 [file e-65-0m990-Isup2.hkl]

# 
# h,k,l, Fc-squared, Fo-squared, sigma(Fo-squared) and status flag 
# 
data_I
_shelx_title                    1 
_shelx_refln_list_code          4 
_shelx_F_calc_maximum      332.62 
_exptl_crystal_F_000      1016.00 
_reflns_d_resolution_high  0.8334 
 
loop_ 
 _symmetry_equiv_pos_as_xyz 
 'x, y, z' 
 '-x+1/2, y+1/2, -z+1/2' 
 '-x, -y, -z' 
 'x-1/2, -y-1/2, z-1/2' 
 
_cell_length_a     9.1190 
_cell_length_b    14.7355 
_cell_length_c    14.4711 
_cell_angle_alpha  90.000 
_cell_angle_beta  107.752 
_cell_angle_gamma  90.000 
 
_shelx_F_squared_multiplier     1.000 
 
loop_ 
 _refln_index_h 
 _refln_index_k 
 _refln_index_l 
 _refln_F_squared_calc 
 _refln_F_squared_meas 
 _refln_F_squared_sigma 
 _refln_observed_status 
   2   0   0   110636.93    99748.66    497.79 o 
   4   0   0    22062.57    21801.27    298.62 o 
   6   0   0     1384.02     1307.77    107.76 o 
   8   0   0     1255.61     1107.21    117.18 o 
  10   0   0     1943.46     1906.66    161.50 o 
   1   1   0       71.91      128.67      8.18 o 
   2   1   0    10138.31     9770.24    330.62 o 
   3   1   0      467.56      532.45     37.41 o 
   4   1   0     3039.84     2834.55     98.89 o 
   5   1   0     1578.74     1553.65     95.85 o 
   6   1   0      124.54      124.29     45.06 o 
   7   1   0      556.67      653.31     75.96 o 
   8   1   0      484.71      631.44     79.49 o 
   9   1   0     1368.38     1448.00    102.95 o 
  10   1   0     6294.15     6114.58    196.93 o 
   0   2   0    49776.43    44162.09   8308.23 o 
   1   2   0    13416.85    12840.26    355.13 o 
   2   2   0     1666.50     1796.66     51.99 o 
   3   2   0     2208.65     2139.05     80.69 o 
   4   2   0      539.21      569.24     46.52 o 
   5   2   0      974.28     1129.29     77.98 o 
   6   2   0     5887.09     5646.66    140.64 o 
   7   2   0       60.20      139.47     52.78 o 
   8   2   0     1369.77     1344.30     92.16 o 
   9   2   0        3.71      -13.17     70.64 o 
  10   2   0      458.51      654.81     85.61 o 
   1   3   0     5107.47     5064.59    184.38 o 
   2   3   0     5203.34     4890.71    173.18 o 
   3   3   0     2679.88     2536.44    102.48 o 
   4   3   0     5720.22     5373.16    179.47 o 
   5   3   0     3639.65     3532.82    105.13 o 
   6   3   0     1171.46     1218.49     76.64 o 
   7   3   0     1549.04     1410.40     87.57 o 
   8   3   0      203.77      358.27     78.57 o 
   9   3   0     2813.01     2938.09    140.48 o 
  10   3   0     1014.24     1168.66    108.21 o 
   0   4   0    17994.20    19605.86   2206.80 o 
   1   4   0     3042.11     3370.96    117.17 o 
   2   4   0     2121.85     2068.05     52.89 o 
   3   4   0      196.55      164.49     18.02 o 
   4   4   0     1742.87     1693.54     78.72 o 
   5   4   0      206.07      207.32     25.80 o 
   6   4   0     7018.79     6677.83    161.87 o 
   7   4   0        2.08       -1.39     31.03 o 
   8   4   0     2425.13     2549.38    120.41 o 
   9   4   0        6.42       -1.72     32.53 o 
  10   4   0      309.53      369.26    109.42 o 
   1   5   0     1067.79     1257.96     55.31 o 
   2   5   0     6366.99     6006.52    131.10 o 
   3   5   0       45.71       52.59     15.61 o 
   4   5   0    10655.25     9823.53    332.39 o 
   5   5   0       26.39       -9.04     19.74 o 
   6   5   0     8019.68     7485.14    130.19 o 
   7   5   0      996.87     1000.38     59.89 o 
   8   5   0     2241.37     2202.97     84.16 o 
   9   5   0      129.63      130.73     39.21 o 
   0   6   0     1052.88     1072.18    114.27 o 
   1   6   0     4535.91     4921.52    208.43 o 
   2   6   0        1.40       -2.57     11.98 o 
   3   6   0     3579.58     3448.39    116.27 o 
   4   6   0     1424.79     1352.44     49.99 o 
   5   6   0      843.52      814.56     37.01 o 
   6   6   0     5132.85     4798.56    173.97 o 
   7   6   0       17.37        9.20     32.81 o 
   8   6   0     3494.68     3395.96    104.52 o 
   9   6   0       13.76       62.69     35.52 o 
   1   7   0       25.34       51.09     22.67 o 
   2   7   0     8436.70     8568.37    224.36 o 
   3   7   0       13.31      -10.53     14.74 o 
   4   7   0    14447.27    13874.49    371.84 o 
   5   7   0     1822.18     1826.73     55.45 o 
   6   7   0     4321.08     4294.31    164.83 o 
   7   7   0     4405.82     4501.45    138.73 o 
   8   7   0       26.26       -2.81     32.52 o 
   9   7   0      840.67      918.41     61.07 o 
   0   8   0     2293.73     2243.78    114.96 o 
   1   8   0     9327.76    10531.43    827.69 o 
   2   8   0    10130.12    10087.45    252.34 o 
   3   8   0     4341.41     4229.60    115.38 o 
   4   8   0        4.48        1.27     19.64 o 
   5   8   0     3102.73     2966.61    108.16 o 
   6   8   0     2394.24     2304.41     76.56 o 
   7   8   0      439.33      543.60     38.37 o 
   8   8   0     3492.57     3295.14    103.02 o 
   9   8   0      283.76      400.66     56.50 o 
   1   9   0      638.18      746.66     25.52 o 
   2   9   0     1151.75     1227.53     67.35 o 
   3   9   0      499.45      548.89     28.86 o 
   4   9   0     1977.48     1946.14     53.56 o 
   5   9   0     2119.04     2106.45     54.89 o 
   6   9   0        8.40       12.22     23.54 o 
   7   9   0     1031.56     1007.01     59.80 o 
   8   9   0     3109.98     3079.65    124.39 o 
   0  10   0     2113.57     1952.37    121.88 o 
   1  10   0      492.59      451.73     59.20 o 
   2  10   0    10534.19    10146.07    398.55 o 
   3  10   0      397.56      419.98     43.68 o 
   4  10   0      647.25      646.14     48.54 o 
   5  10   0      946.28      941.31     45.55 o 
   6  10   0        2.15        8.36     28.55 o 
   7  10   0       65.39      149.25     54.53 o 
   8  10   0     1017.56     1184.41     64.39 o 
   1  11   0      540.50      693.56     71.12 o 
   2  11   0      208.53      226.42     73.67 o 
   3  11   0      498.45      541.45     48.79 o 
   4  11   0      841.74      850.32     53.21 o 
   5  11   0      204.10      214.49     51.59 o 
   6  11   0        3.44       60.17     40.06 o 
   7  11   0      770.30      918.85     74.93 o 
   8  11   0     2169.17     2074.81    150.14 o 
   0  12   0     1235.95     1179.51    118.01 o 
   1  12   0     3804.28     3647.47    162.49 o 
   2  12   0     1429.81     1398.91     98.85 o 
   3  12   0     2096.91     1901.65    206.23 o 
   4  12   0        1.13       40.73     42.93 o 
   5  12   0      327.01      402.77     62.78 o 
   6  12   0      338.49      404.44     60.92 o 
   7  12   0      778.50     1052.44    148.89 o 
   1  13   0      424.98      456.51     43.40 o 
   2  13   0      304.61      399.01    105.68 o 
   3  13   0      409.50      407.82     64.42 o 
   4  13   0     1602.67     1506.52    198.89 o 
   5  13   0      357.12      415.68     82.69 o 
   6  13   0      395.82      451.79    153.88 o 
   7  13   0     1957.82     2083.87    175.49 o 
   0  14   0      228.28      156.79     76.45 o 
   1  14   0     2188.21     2148.03    123.96 o 
   2  14   0      126.27      238.71     63.16 o 
   3  14   0     1828.87     1588.80     99.99 o 
   4  14   0      979.13      965.52     86.81 o 
   5  14   0      378.15      447.45     69.30 o 
   6  14   0      902.18     1271.44    207.07 o 
   1  15   0      432.65      406.11     73.73 o 
   2  15   0     3348.92     3082.86    134.37 o 
   3  15   0        2.25       16.32     48.59 o 
   4  15   0     6603.52     6404.44    478.67 o 
   5  15   0       20.63       57.14     50.30 o 
   0  16   0       41.08       13.57     70.64 o 
   1  16   0       48.42       21.58     49.27 o 
   2  16   0       10.31      126.03     50.24 o 
   3  16   0      172.62      186.50    126.87 o 
   4  16   0     1207.33     1169.43     96.82 o 
   1  17   0      558.72      473.41     88.78 o 
   2  17   0      712.60      719.71     86.23 o 
  -9   0   1       70.92      119.67     81.16 o 
  -7   0   1      305.09      275.90     91.41 o 
  -5   0   1    21195.21    19026.73    309.97 o 
  -3   0   1    83800.32    68689.44    457.07 o 
  -1   0   1    74784.48    54928.96   1876.33 o 
   1   0   1     1611.93     2068.99     53.46 o 
   3   0   1      295.46      378.40     52.91 o 
   5   0   1    15683.82    16908.71    304.71 o 
   7   0   1     4027.64     3901.69    186.98 o 
   9   0   1     4386.84     4086.73    221.33 o 
 -10   1   1      958.39     1056.10     99.79 o 
  -9   1   1      365.14      415.44     72.63 o 
  -8   1   1      456.41      380.93     63.53 o 
  -7   1   1     1377.27     1384.44    123.13 o 
  -6   1   1       20.20       32.13     38.78 o 
  -5   1   1    15157.77    13796.91    563.16 o 
  -4   1   1      236.80      309.01     40.71 o 
  -3   1   1     2994.24     2423.54    132.34 o 
  -2   1   1      123.04      179.60     14.69 o 
  -1   1   1       98.14      115.14      7.43 o 
   0   1   1     5232.19     5467.65    236.38 o 
   1   1   1     1829.22     2142.24     54.29 o 
   2   1   1     2495.74     2755.90     60.25 o 
   3   1   1      580.49      674.43     40.93 o 
   4   1   1     6282.47     6387.52    302.63 o 
   5   1   1     1915.49     1910.02     79.91 o 
   6   1   1     6429.36     6391.88    215.65 o 
   7   1   1      388.81      409.12     68.06 o 
   8   1   1     1670.94     1544.45     97.82 o 
   9   1   1     5008.50     4776.06    169.14 o 
  10   1   1      199.05      254.11     71.88 o 
 -10   2   1      218.87      295.67     63.18 o 
  -9   2   1      630.94      632.70     85.57 o 
  -8   2   1      245.06      162.47     56.10 o 
  -7   2   1      434.94      509.57     71.49 o 
  -6   2   1     1472.97     1425.10     81.09 o 
  -5   2   1       30.15      103.88     35.93 o 
  -4   2   1     6842.30     5974.91    338.26 o 
  -3   2   1       50.54       55.98     14.16 o 
  -2   2   1     1727.90     1455.13     25.61 o 
  -1   2   1    13327.57    12957.16    419.73 o 
   0   2   1    16433.27    16386.90   1132.70 o 
   1   2   1      194.85      170.67      9.69 o 
   2   2   1       13.06       32.02     15.10 o 
   3   2   1     1001.69     1028.28     39.30 o 
   4   2   1        0.66      -26.65     26.65 o 
   5   2   1     5743.20     5528.32    247.23 o 
   6   2   1     1014.97     1149.44     76.64 o 
   7   2   1      448.91      583.91     76.39 o 
   8   2   1        5.16      -36.28     45.52 o 
   9   2   1      877.46     1031.43     85.32 o 
  10   2   1      501.62      607.42     86.10 o 
 -10   3   1     2748.33     2718.85    134.62 o 
  -9   3   1      311.22      416.76     68.96 o 
  -8   3   1      301.97      424.70     48.75 o 
  -7   3   1     1814.61     1627.23     68.74 o 
  -6   3   1      273.07      337.67     41.51 o 
  -5   3   1     2149.44     2017.74     81.13 o 
  -4   3   1        7.17       13.48     14.70 o 
  -3   3   1     3678.95     3936.15    118.62 o 
  -2   3   1     3832.49     3720.94    100.15 o 
  -1   3   1    17501.29    17384.85    678.78 o 
   0   3   1    18646.00    19610.81   1447.16 o 
   1   3   1    29696.28    30112.79    911.07 o 
   2   3   1     9069.14     8790.39    286.65 o 
   3   3   1     9699.16     9344.10    461.68 o 
   4   3   1    12623.76    12671.07    386.45 o 
   5   3   1     2574.53     2597.44     91.62 o 
   6   3   1     5779.84     5487.43    314.41 o 
   7   3   1      832.20      939.49     80.68 o 
   8   3   1     1030.86      932.67     79.57 o 
   9   3   1     1512.51     1388.86     74.02 o 
  10   3   1      623.79      789.81    126.18 o 
 -10   4   1      170.22      220.06     58.57 o 
  -9   4   1     3348.95     3396.24    141.42 o 
  -8   4   1      483.63      560.52     52.80 o 
  -7   4   1     2751.20     2595.77    112.41 o 
  -6   4   1     1592.88     1529.29     74.09 o 
  -5   4   1      478.37      534.00     29.83 o 
  -4   4   1     3214.72     3094.62    101.32 o 
  -3   4   1      116.41      138.29     16.74 o 
  -2   4   1      581.29      667.30     72.27 o 
  -1   4   1      242.95      315.12     15.19 o 
   0   4   1    71192.46    71404.86   7027.22 o 
   1   4   1     3059.56     3094.72    127.08 o 
   2   4   1      426.58      411.90     19.99 o 
   3   4   1     3787.17     3368.30    110.04 o 
   4   4   1      430.15      448.50     31.66 o 
   5   4   1     7767.79     7662.68    193.24 o 
   6   4   1     1084.29     1162.16     60.48 o 
   7   4   1      805.74      853.65     59.46 o 
   8   4   1       82.83       75.21     34.97 o 
   9   4   1       55.10       99.62     54.43 o 
 -10   5   1       18.96       -6.32     83.66 o 
  -9   5   1     1721.29     1847.60    135.32 o 
  -8   5   1     1043.73     1071.08     62.14 o 
  -7   5   1     4648.70     4424.51    108.09 o 
  -6   5   1      115.36       87.44     25.18 o 
  -5   5   1     6850.55     6596.20    228.36 o 
  -4   5   1     1271.01     1414.21     43.65 o 
  -3   5   1        4.55       -9.72     12.80 o 
  -2   5   1      809.49      895.08     28.47 o 
  -1   5   1     1801.44     1809.17     85.97 o 
   0   5   1      204.83      325.93     23.08 o 
   1   5   1    23758.25    23226.11    901.56 o 
   2   5   1      429.40      431.06     19.48 o 
   3   5   1    23422.38    21547.44    629.39 o 
   4   5   1      104.84      110.34     20.49 o 
   5   5   1     9889.56     9637.95    301.39 o 
   6   5   1     1002.46      996.75     58.52 o 
   7   5   1      547.74      568.49     53.62 o 
   8   5   1      184.26      223.85     55.62 o 
   9   5   1        5.96        7.43     61.84 o 
  -9   6   1     5523.36     5486.10    136.12 o 
  -8   6   1     1723.28     1729.40     74.51 o 
  -7   6   1     4706.19     4227.48     99.17 o 
  -6   6   1     1637.16     1538.76     48.74 o 
  -5   6   1     3885.01     3776.80    150.61 o 
  -4   6   1        8.46       -4.42     16.19 o 
  -3   6   1       78.56      126.26     18.50 o 
  -2   6   1     5763.68     5730.36    124.70 o 
  -1   6   1      280.47      336.54     21.39 o 
   0   6   1    13261.34    15131.73   1394.12 o 
   1   6   1       82.09      135.34     11.73 o 
   2   6   1       34.56       34.65     13.38 o 
   3   6   1     2329.53     2234.05     72.41 o 
   4   6   1       22.08       23.92     19.32 o 
   5   6   1     3978.51     3858.49    137.37 o 
   6   6   1     1888.28     1915.95     63.60 o 
   7   6   1      367.50      486.49     51.46 o 
   8   6   1      292.45      313.87     51.19 o 
   9   6   1      148.47      267.29     45.98 o 
  -9   7   1      101.01      125.15     53.10 o 
  -8   7   1     2053.89     2063.46     80.47 o 
  -7   7   1     2813.23     2809.73    107.70 o 
  -6   7   1     1446.74     1377.83     47.80 o 
  -5   7   1     6954.37     6521.79    193.34 o 
  -4   7   1       29.48      -17.75     17.75 o 
  -3   7   1     3873.94     3831.16     82.17 o 
  -2   7   1      578.21      627.39     30.52 o 
  -1   7   1       51.46       74.81     13.21 o 
   0   7   1      438.10      559.76     48.04 o 
   1   7   1    11680.69    12831.56    487.93 o 
   2   7   1     1779.75     1705.19     60.71 o 
   3   7   1     5974.65     5595.45    154.73 o 
   4   7   1     3658.37     3472.86    119.53 o 
   5   7   1     2115.15     2022.83     91.40 o 
   6   7   1      830.63      853.84     51.29 o 
   7   7   1      672.55      713.84     56.52 o 
   8   7   1     1149.20     1148.37     67.01 o 
   9   7   1      272.58      383.74     51.24 o 
  -9   8   1     2199.97     2271.67     89.95 o 
  -8   8   1     1577.38     1593.63     72.26 o 
  -7   8   1      153.56      196.17     28.40 o 
  -6   8   1     4626.88     4318.59    158.73 o 
  -5   8   1      868.02      886.96     39.02 o 
  -4   8   1     2970.84     2987.11     57.93 o 
  -3   8   1    11372.00    11335.79    313.52 o 
  -2   8   1     9798.91    10083.88    319.88 o 
  -1   8   1    14567.27    15220.34    873.87 o 
   0   8   1      934.17     1159.09    148.36 o 
   1   8   1     7032.66     8032.92    294.04 o 
   2   8   1     4506.67     4605.45    170.40 o 
   3   8   1      436.72      460.90     39.30 o 
   4   8   1      430.62      508.72     33.64 o 
   5   8   1     2547.98     2324.46     58.46 o 
   6   8   1      256.87      284.75     30.75 o 
   7   8   1     1229.80     1213.24     54.87 o 
   8   8   1      871.55      889.00     59.02 o 
   9   8   1        4.72       22.47     44.58 o 
  -9   9   1      300.82      325.34     51.84 o 
  -8   9   1      343.06      533.78     60.95 o 
  -7   9   1      236.07      336.83     31.27 o 
  -6   9   1      306.02      401.65     33.47 o 
  -5   9   1     2205.35     2079.43     94.99 o 
  -4   9   1      302.42      344.99     30.21 o 
  -3   9   1     2943.64     2921.44     69.79 o 
  -2   9   1      142.72      189.01     19.73 o 
  -1   9   1     1468.52     1535.64     82.24 o 
   0   9   1     3148.55     3104.45    272.98 o 
   1   9   1     1093.62     1196.89     70.16 o 
   2   9   1     1312.98     1398.77     70.69 o 
   3   9   1       65.27       46.65     23.07 o 
   4   9   1     1296.78     1176.16     68.41 o 
   5   9   1      685.47      762.77     64.54 o 
   6   9   1      216.02      212.01     39.54 o 
   7   9   1    10640.21    10379.82    349.50 o 
   8   9   1      926.66      840.72     74.07 o 
  -8  10   1      321.04      408.43     68.42 o 
  -7  10   1      197.48      296.37     38.93 o 
  -6  10   1      812.51      815.58     53.34 o 
  -5  10   1     5880.60     5770.23    119.94 o 
  -4  10   1      355.38      456.89     45.76 o 
  -3  10   1    17305.72    15936.11    915.20 o 
  -2  10   1        0.55       -6.16     26.54 o 
  -1  10   1    13057.21    11385.95    526.46 o 
   0  10   1     3151.91     2747.01     99.98 o 
   1  10   1     8084.53     7366.64    458.18 o 
   2  10   1       33.71       50.72     20.69 o 
   3  10   1       74.90       86.71     23.76 o 
   4  10   1       57.87       43.87     29.98 o 
   5  10   1     2760.81     2762.59     88.32 o 
   6  10   1       19.90       45.88     30.78 o 
   7  10   1     4272.90     4472.74    146.81 o 
   8  10   1       13.52       42.77     38.89 o 
  -8  11   1      213.79      106.93     61.22 o 
  -7  11   1       86.01       81.44     41.80 o 
  -6  11   1       33.70      117.13     44.32 o 
  -5  11   1      921.17      921.95     53.48 o 
  -4  11   1       21.79       34.49     30.53 o 
  -3  11   1     1202.22     1174.61     59.97 o 
  -2  11   1      430.55      510.57     48.09 o 
  -1  11   1      266.67      331.01     96.40 o 
   0  11   1       71.55       83.34     47.60 o 
   1  11   1      600.11      612.84     44.43 o 
   2  11   1      653.86      651.50     45.26 o 
   3  11   1      179.69      134.23     49.77 o 
   4  11   1      293.30      320.58     57.85 o 
   5  11   1      348.11      428.71     66.90 o 
   6  11   1     2417.38     2397.26    208.03 o 
   7  11   1     7229.92     7004.92    488.23 o 
  -7  12   1       46.27      107.34     44.74 o 
  -6  12   1      531.90      634.45     69.57 o 
  -5  12   1      601.81      663.03     71.84 o 
  -4  12   1     4498.06     4025.64    178.87 o 
  -3  12   1     1619.91     1671.53     69.08 o 
  -2  12   1     2702.31     2538.26     84.43 o 
  -1  12   1     2936.01     2779.21    113.29 o 
   0  12   1     1242.59     1152.69     81.74 o 
   1  12   1      951.47     1020.13     52.85 o 
   2  12   1        6.93       25.65     51.11 o 
   3  12   1      260.48      320.64     58.75 o 
   4  12   1      101.80       41.57     42.65 o 
   5  12   1     1234.12     1273.62    202.77 o 
   6  12   1      491.01      795.64    111.08 o 
   7  12   1     1521.98     1701.73    219.95 o 
  -7  13   1      227.99      320.50     89.47 o 
  -6  13   1       18.87       74.61    125.90 o 
  -5  13   1      905.62      977.57     80.55 o 
  -4  13   1      299.58      266.38     64.13 o 
  -3  13   1     1407.35     1458.97     90.68 o 
  -2  13   1      691.73      745.93     53.23 o 
  -1  13   1      148.11      134.60     49.55 o 
   0  13   1        7.88      -38.16     38.16 o 
   1  13   1      368.43      560.06     75.90 o 
   2  13   1     1418.37     1231.39     83.27 o 
   3  13   1      764.94      720.74     77.75 o 
   4  13   1      478.15      613.01    132.27 o 
   5  13   1      126.01      202.51     50.23 o 
   6  13   1      726.57      809.60    102.36 o 
  -6  14   1      478.75      641.74    170.92 o 
  -5  14   1       38.67       82.63     45.84 o 
  -4  14   1     1701.97     1609.53     98.33 o 
  -3  14   1      256.86      353.75    142.11 o 
  -2  14   1     2590.42     2230.43    215.38 o 
  -1  14   1     1439.02     1399.70     89.57 o 
   0  14   1      838.82      885.45     84.71 o 
   1  14   1      281.08      249.11     62.05 o 
   2  14   1      528.60      529.23     73.39 o 
   3  14   1       47.83       42.01     46.97 o 
   4  14   1      176.49      156.75     83.66 o 
   5  14   1      561.94      695.65     79.01 o 
   6  14   1        7.76       41.29     55.82 o 
  -5  15   1     2620.75     2722.50    127.88 o 
  -4  15   1      252.49      234.10     61.88 o 
  -3  15   1      531.34      662.61     76.34 o 
  -2  15   1       54.94       72.34     52.10 o 
  -1  15   1     2148.81     1978.57    109.78 o 
   0  15   1      222.40      152.53     71.47 o 
   1  15   1     6242.11     5772.54    179.09 o 
   2  15   1       21.72       14.38     45.20 o 
   3  15   1     7455.80     6436.41    494.60 o 
   4  15   1      350.96      347.66     67.28 o 
   5  15   1     1872.99     2004.40    258.04 o 
  -4  16   1      124.61      153.36     83.66 o 
  -3  16   1        2.41      -32.44     52.63 o 
  -2  16   1       38.05      -24.38     47.10 o 
  -1  16   1      548.34      483.45    109.42 o 
   0  16   1     2106.56     1899.48    112.72 o 
   1  16   1       61.92       59.12     84.21 o 
   2  16   1      381.69      415.26     73.55 o 
   3  16   1      836.53      801.08     84.81 o 
   4  16   1       92.95      134.81     53.13 o 
  -2  17   1      335.96      332.09     67.81 o 
  -1  17   1      970.20      998.93     96.27 o 
   0  17   1     1765.71     1659.30    146.54 o 
   1  17   1     1121.29     1156.37     93.95 o 
   2  17   1     1563.59     1461.90     99.86 o 
 -10   0   2      235.80       66.76     80.89 o 
  -8   0   2     2234.08     2125.78    149.86 o 
  -6   0   2    15216.10    13425.03    290.58 o 
  -4   0   2    37316.54    33031.55    358.17 o 
  -2   0   2     7385.79     6731.28    155.40 o 
   2   0   2    33023.04    35885.58    311.36 o 
   4   0   2    38385.96    39474.81    427.43 o 
   6   0   2    23060.05    23227.87    406.10 o 
   8   0   2     1536.35     1463.17    139.89 o 
 -10   1   2        6.06       86.22     48.54 o 
  -9   1   2       37.25       -4.92     49.92 o 
  -8   1   2     3830.45     3604.74    198.06 o 
  -7   1   2       48.50      117.92     51.29 o 
  -6   1   2    13992.72    12643.70    199.40 o 
  -5   1   2       27.20       71.59     32.65 o 
  -4   1   2       89.35      311.27     32.60 o 
  -3   1   2      570.51      570.94     23.21 o 
  -2   1   2     1563.65     1552.39     49.14 o 
  -1   1   2       45.69       82.42     12.29 o 
   0   1   2     2563.14     2770.93     85.79 o 
   1   1   2     5700.79     6188.20     52.83 o 
   2   1   2     1553.95     1748.89     51.98 o 
   3   1   2    16829.17    18145.54    490.72 o 
   4   1   2     5119.88     5438.67    114.98 o 
   5   1   2     4442.44     4422.63    117.89 o 
   6   1   2    12906.38    12712.08    213.49 o 
   7   1   2       72.60       97.87     50.27 o 
   8   1   2     5566.02     5280.29    164.54 o 
   9   1   2       91.79       81.41     59.15 o 
 -10   2   2      913.02     1004.33     87.39 o 
  -9   2   2     2575.81     2267.61    114.24 o 
  -8   2   2     1022.91     1037.58     67.55 o 
  -7   2   2     3788.09     3761.24    139.92 o 
  -6   2   2      965.38     1001.60     49.44 o 
  -5   2   2     1647.26     1338.42     53.14 o 
  -4   2   2    19886.21    18353.95    453.13 o 
  -3   2   2      571.83      532.13     21.33 o 
  -2   2   2     3119.37     2595.81     78.26 o 
  -1   2   2      576.97      516.17     22.97 o 
   0   2   2    10506.29    11311.40    617.66 o 
   1   2   2     2363.69     2736.83    102.12 o 
   2   2   2     3036.02     3069.00     80.11 o 
   3   2   2     1444.77     1553.23     73.13 o 
   4   2   2    12602.33    13051.68    175.42 o 
   5   2   2     1198.87     1285.16     72.84 o 
   6   2   2     8796.97     8957.82    181.64 o 
   7   2   2       25.75       31.31     48.15 o 
   8   2   2       44.83       61.16     51.92 o 
   9   2   2      986.72     1014.94     91.38 o 
 -10   3   2       78.98       97.01     51.41 o 
  -9   3   2       35.72       37.76     50.45 o 
  -8   3   2     1813.72     1921.76     74.36 o 
  -7   3   2      645.09      730.95     51.07 o 
  -6   3   2     4871.46     4576.71    144.52 o 
  -5   3   2     7013.34     6580.69    233.10 o 
  -4   3   2     1011.71     1167.42     31.43 o 
  -3   3   2     1666.33     1411.50     36.52 o 
  -2   3   2     1489.29     1411.81     55.66 o 
  -1   3   2    11439.19    11411.72    521.62 o 
   0   3   2     3370.14     3746.64    142.66 o 
   1   3   2     1637.38     1642.90    103.68 o 
   2   3   2     3682.72     3856.91    159.16 o 
   3   3   2     4059.39     4436.79     96.68 o 
   4   3   2      711.99      740.78     53.53 o 
   5   3   2     3637.55     3658.79    109.70 o 
   6   3   2     4531.70     4721.48    195.85 o 
   7   3   2      164.94      190.34     57.98 o 
   8   3   2     2225.63     2291.91    197.09 o 
   9   3   2       43.75       15.03     54.29 o 
 -10   4   2     3977.71     3900.53    155.28 o 
  -9   4   2      765.25      936.57     89.99 o 
  -8   4   2     2163.76     2102.33     78.31 o 
  -7   4   2     1098.84     1147.79     63.82 o 
  -6   4   2      387.54      446.50     38.02 o 
  -5   4   2     1032.33      942.23     34.40 o 
  -4   4   2     2381.68     2324.26     76.14 o 
  -3   4   2     1098.24     1128.50     29.03 o 
  -2   4   2      826.51      770.53     23.09 o 
  -1   4   2      722.50      705.13     28.43 o 
   0   4   2     8097.16     8801.89    988.79 o 
   1   4   2       26.99       26.04     10.88 o 
   2   4   2     1860.42     1846.32     78.93 o 
   3   4   2       69.82       52.39     27.59 o 
   4   4   2     2875.43     2719.12     68.33 o 
   5   4   2     2422.05     2430.16    200.83 o 
   6   4   2      932.62      914.59     72.78 o 
   7   4   2       41.12      103.46     33.07 o 
   8   4   2     1145.64     1054.64     64.74 o 
   9   4   2     2296.35     2208.76     93.47 o 
 -10   5   2      480.06      551.79     77.03 o 
  -9   5   2      233.63      285.76     61.29 o 
  -8   5   2     1689.62     1839.60     75.08 o 
  -7   5   2       87.96       68.81     27.62 o 
  -6   5   2      363.94      409.57     32.95 o 
  -5   5   2     2092.86     2013.06     85.21 o 
  -4   5   2     4447.31     4165.63     80.64 o 
  -3   5   2       99.65       98.86     15.95 o 
  -2   5   2    22471.12    21017.17    698.41 o 
  -1   5   2     2945.66     2702.23    129.27 o 
   0   5   2    65779.63    65025.94   6096.89 o 
   1   5   2        1.29       30.33     11.56 o 
   2   5   2    21665.90    20275.88    946.65 o 
   3   5   2      119.59      117.76     18.40 o 
   4   5   2     7734.36     7337.53    264.65 o 
   5   5   2       61.98       31.37     27.35 o 
   6   5   2       78.62      105.05     38.03 o 
   7   5   2     2121.44     2097.72     82.10 o 
   8   5   2      469.86      537.99     57.89 o 
   9   5   2       17.31       48.13     44.61 o 
 -10   6   2     4737.36     4991.88    172.48 o 
  -9   6   2      403.03      460.25     71.89 o 
  -8   6   2     2948.13     3079.09    147.01 o 
  -7   6   2      526.11      549.18     42.53 o 
  -6   6   2     1279.55     1285.04     50.44 o 
  -5   6   2     2350.36     2551.40     54.70 o 
  -4   6   2     1051.84      967.59     33.49 o 
  -3   6   2      158.76      115.41     17.26 o 
  -2   6   2      262.02      285.30     18.46 o 
  -1   6   2     5975.97     5834.20    368.98 o 
   0   6   2      192.47      237.38     36.17 o 
   1   6   2     2971.96     3291.39    151.73 o 
   2   6   2     4112.81     4075.06    143.97 o 
   3   6   2      903.92      917.56     42.65 o 
   4   6   2     1302.61     1290.90     56.49 o 
   5   6   2        7.67       -1.96     23.99 o 
   6   6   2       15.60       20.38     28.49 o 
   7   6   2     2952.41     2773.43     93.89 o 
   8   6   2     1721.80     1863.43     82.63 o 
   9   6   2       44.49      112.72     39.90 o 
  -9   7   2      313.66      434.63     67.95 o 
  -8   7   2     2325.51     2265.75     73.10 o 
  -7   7   2       17.75       23.77     22.57 o 
  -6   7   2     2188.87     2217.22     63.32 o 
  -5   7   2       10.22      -20.17     20.17 o 
  -4   7   2       94.90      141.69     22.44 o 
  -3   7   2     4734.85     4482.73    114.45 o 
  -2   7   2     2726.98     2619.67    104.51 o 
  -1   7   2     6110.23     6172.43    387.92 o 
   0   7   2    18273.29    19034.10   1585.20 o 
   1   7   2    16634.06    17203.11    631.34 o 
   2   7   2     6166.76     5791.47    178.70 o 
   3   7   2     9844.32     9194.88    375.26 o 
   4   7   2      682.65      676.24     41.75 o 
   5   7   2     3023.89     3041.55    113.11 o 
   6   7   2     2629.66     2566.31    108.43 o 
   7   7   2     4350.48     4200.84    170.94 o 
   8   7   2     1044.92     1122.64     66.20 o 
   9   7   2       40.79       74.90     38.89 o 
  -9   8   2     1051.41     1148.41     81.68 o 
  -8   8   2        8.03       30.57     27.48 o 
  -7   8   2     2576.31     2449.52    123.32 o 
  -6   8   2     1197.97     1326.64     46.52 o 
  -5   8   2     4058.19     4063.98    116.62 o 
  -4   8   2     9279.73     8732.82    263.07 o 
  -3   8   2     5466.05     5292.35    246.64 o 
  -2   8   2     4108.39     4238.88    188.93 o 
  -1   8   2     3612.42     3860.82    313.89 o 
   0   8   2      522.79      643.55     37.25 o 
   1   8   2      491.00      619.52     24.69 o 
   2   8   2     6257.29     6155.11    108.44 o 
   3   8   2      483.85      529.09     34.43 o 
   4   8   2     3990.03     3552.46    188.46 o 
   5   8   2      987.05     1079.49     50.38 o 
   6   8   2      488.17      590.35     46.03 o 
   7   8   2     6174.59     6050.11    167.88 o 
   8   8   2       86.08      145.04     44.20 o 
  -9   9   2       16.09       90.09     46.27 o 
  -8   9   2     2111.99     2159.03     71.13 o 
  -7   9   2       28.38       19.81     21.59 o 
  -6   9   2     3849.14     3804.13    104.23 o 
  -5   9   2      200.37      239.29     28.67 o 
  -4   9   2     6767.88     6614.04    254.34 o 
  -3   9   2     3451.75     3349.43     92.18 o 
  -2   9   2      633.58      679.87     35.57 o 
  -1   9   2     1194.05     1336.61    102.37 o 
   0   9   2     1838.98     2054.56    197.05 o 
   1   9   2     1720.54     1823.33     94.12 o 
   2   9   2       17.68       -6.35     27.55 o 
   3   9   2     1038.20     1089.23     42.05 o 
   4   9   2     1330.85     1332.11     62.97 o 
   5   9   2       40.11      -15.45     28.89 o 
   6   9   2     2926.09     2809.21     94.92 o 
   7   9   2      693.05      840.77     62.10 o 
   8   9   2      958.75      914.21     74.84 o 
  -8  10   2     1974.59     1825.51    333.52 o 
  -7  10   2        6.22       98.36     36.92 o 
  -6  10   2     6391.88     6006.97    250.85 o 
  -5  10   2      185.24      224.58     70.63 o 
  -4  10   2    12283.71    11607.52    404.63 o 
  -3  10   2      299.89      397.03     35.11 o 
  -2  10   2    16458.50    17012.40    930.96 o 
  -1  10   2       30.13       13.68     23.81 o 
   0  10   2      551.47      551.65     39.27 o 
   1  10   2        3.85       -2.39     15.49 o 
   2  10   2     2755.80     2727.75     94.55 o 
   3  10   2        1.04      -31.16     31.16 o 
   4  10   2     5468.91     5396.79    147.61 o 
   5  10   2        0.28      -17.09     29.69 o 
   6  10   2     1866.46     1943.56     79.82 o 
   7  10   2      527.59      673.78     58.07 o 
   8  10   2     1768.87     1559.43    107.90 o 
  -8  11   2      835.44      997.24    101.39 o 
  -7  11   2      108.30      167.16     43.65 o 
  -6  11   2     1131.97     1112.44    106.22 o 
  -5  11   2      490.16      628.66     53.48 o 
  -4  11   2     2874.60     2899.43    196.34 o 
  -3  11   2      211.12      181.38     36.03 o 
  -2  11   2      168.95      251.21     40.21 o 
  -1  11   2      384.52      537.31    113.71 o 
   0  11   2     1237.47     1104.27     78.05 o 
   1  11   2     1070.41      987.96     72.27 o 
   2  11   2      521.02      610.44    147.51 o 
   3  11   2     1404.36     1476.27     87.43 o 
   4  11   2      190.70      271.63     54.66 o 
   5  11   2      897.84      975.73     60.38 o 
   6  11   2      874.98      977.64     63.09 o 
   7  11   2      121.77      152.87     41.46 o 
  -7  12   2     1248.14     1279.23    120.22 o 
  -6  12   2      568.41      809.35     72.64 o 
  -5  12   2     2050.02     2162.67    123.22 o 
  -4  12   2      679.95      734.66     64.65 o 
  -3  12   2      785.59      887.29     57.24 o 
  -2  12   2     1735.66     1764.97     82.89 o 
  -1  12   2       33.20      -12.73     47.26 o 
   0  12   2      820.17      895.65     77.17 o 
   1  12   2      201.61      215.58     56.99 o 
   2  12   2      373.81      444.57     66.00 o 
   3  12   2      533.92      575.59     72.75 o 
   4  12   2     1046.55     1020.94     79.99 o 
   5  12   2     1354.34     1377.33    122.44 o 
   6  12   2       16.28       11.07     43.35 o 
   7  12   2      892.82      989.06     80.30 o 
  -7  13   2      276.96      447.37     88.92 o 
  -6  13   2      879.48      955.10     86.29 o 
  -5  13   2      960.85     1070.48     84.87 o 
  -4  13   2     1176.81     1145.57     61.97 o 
  -3  13   2     1630.24     1639.21    125.33 o 
  -2  13   2      105.29      105.26     35.52 o 
  -1  13   2     3113.17     2733.90    116.71 o 
   0  13   2     1442.42     1368.89     98.89 o 
   1  13   2     1510.40     1331.38    131.30 o 
   2  13   2     2476.91     2138.39    195.57 o 
   3  13   2      207.00      203.86     56.35 o 
   4  13   2        8.41      -15.27     40.84 o 
   5  13   2      199.29      181.27     51.10 o 
   6  13   2      119.06      186.58     51.25 o 
  -6  14   2        1.43       39.30     81.30 o 
  -5  14   2     1697.26     1784.39    309.28 o 
  -4  14   2        3.72       16.37     42.08 o 
  -3  14   2      907.38     1000.61     60.08 o 
  -2  14   2     1197.19     1299.09    104.51 o 
  -1  14   2      209.92      274.78     42.90 o 
   0  14   2      742.54      654.82     77.72 o 
   1  14   2       58.69        7.10     44.88 o 
   2  14   2      393.16      445.58     95.15 o 
   3  14   2        9.36      -30.00     43.77 o 
   4  14   2      948.64      911.00    118.70 o 
   5  14   2      969.91     1114.24     84.76 o 
  -5  15   2       55.37      119.21     59.97 o 
  -4  15   2      322.68      419.72     72.30 o 
  -3  15   2        3.96      -27.13     60.94 o 
  -2  15   2     5868.00     5636.79    282.36 o 
  -1  15   2       39.34       58.38     32.00 o 
   0  15   2     7470.76     6607.55    226.04 o 
   1  15   2        1.23      -83.50     86.84 o 
   2  15   2     5936.48     5045.84    228.95 o 
   3  15   2       16.42       22.86     44.25 o 
   4  15   2      542.46      530.97     76.07 o 
   5  15   2       28.08       54.29     54.29 o 
  -4  16   2       57.47      106.60     50.23 o 
  -3  16   2      156.40      207.25     54.21 o 
  -2  16   2      647.95      818.01     90.15 o 
  -1  16   2      153.00      115.74     54.94 o 
   0  16   2      318.90      321.45     72.99 o 
   1  16   2      265.62      260.64     60.89 o 
   2  16   2       24.84       73.90     51.00 o 
   3  16   2        1.29       35.65     49.48 o 
  -2  17   2      861.95      865.03     93.27 o 
  -1  17   2     1113.07     1147.63    134.21 o 
   0  17   2      787.81      985.56     99.27 o 
   1  17   2     1273.00     1184.22     92.16 o 
   2  17   2     1821.36     1587.83    107.10 o 
  -9   0   3     2207.72     2280.35    162.61 o 
  -7   0   3     8422.12     8018.62    249.31 o 
  -5   0   3    11484.50    10191.49    228.53 o 
  -3   0   3     1036.28     1161.42     49.85 o 
  -1   0   3    15342.88    15930.48    155.54 o 
   3   0   3    37365.21    40736.04    404.16 o 
   5   0   3    18496.98    17725.89    332.14 o 
   7   0   3       17.97      -21.88     72.02 o 
   9   0   3      205.35      276.46    101.94 o 
 -10   1   3      230.73      309.58     69.54 o 
  -9   1   3     5170.56     5392.66    167.74 o 
  -8   1   3      386.23      420.12     65.16 o 
  -7   1   3     9213.52     8142.33    176.65 o 
  -6   1   3     1376.45     1495.53     77.07 o 
  -5   1   3     4454.63     4107.23    117.19 o 
  -4   1   3      190.50      184.03     19.27 o 
  -3   1   3     5159.07     4870.51     91.45 o 
  -2   1   3    13176.91    11671.81    342.17 o 
  -1   1   3        6.66       21.56      8.49 o 
   0   1   3    22870.50    25044.40   1224.58 o 
   1   1   3       13.15       10.05     13.08 o 
   2   1   3    11104.45    12708.24    115.64 o 
   3   1   3     3470.58     3675.19     88.12 o 
   4   1   3     3228.50     3385.87     96.86 o 
   5   1   3     9269.45     9289.06    172.76 o 
   6   1   3     1208.83     1298.80     83.80 o 
   7   1   3      466.61      624.55     76.87 o 
   8   1   3        6.84       54.22     50.84 o 
   9   1   3       42.17       86.53    106.09 o 
 -10   2   3     1857.98     1941.38    114.87 o 
  -9   2   3      129.68      163.93     58.82 o 
  -8   2   3     2685.94     2654.22    115.84 o 
  -7   2   3     1283.69     1301.18     57.38 o 
  -6   2   3     3030.72     2894.30    138.70 o 
  -5   2   3      715.73      560.78     30.59 o 
  -4   2   3     3780.91     3721.61     58.14 o 
  -3   2   3      192.57      148.00     14.26 o 
  -2   2   3      659.78      688.94     18.80 o 
  -1   2   3     2666.35     2762.01    109.15 o 
   0   2   3     1851.00     1927.27     98.37 o 
   1   2   3     6724.99     7279.75     73.25 o 
   2   2   3     1772.25     1709.69     50.58 o 
   3   2   3     9792.27    10500.30    145.61 o 
   4   2   3     5351.35     5196.08    117.49 o 
   5   2   3     3732.31     4054.38    119.68 o 
   6   2   3     3595.50     3608.99    123.87 o 
   7   2   3     2309.80     2323.07    111.82 o 
   8   2   3     2231.01     2225.31    121.19 o 
   9   2   3     1065.37     1141.48     98.43 o 
 -10   3   3      742.10      880.78     90.39 o 
  -9   3   3      699.13      893.00    105.13 o 
  -8   3   3     1622.15     1530.97     90.81 o 
  -7   3   3      895.77      864.30     45.70 o 
  -6   3   3     7142.37     6926.92    217.35 o 
  -5   3   3      306.42      346.91     28.42 o 
  -4   3   3       36.11       29.91     13.13 o 
  -3   3   3     3981.75     3779.53     80.92 o 
  -2   3   3       25.13       29.69     12.63 o 
  -1   3   3     3661.80     3656.96    125.87 o 
   0   3   3       22.31       36.81     12.21 o 
   1   3   3     1718.31     1770.40     68.01 o 
   2   3   3     9569.43     9880.27    394.19 o 
   3   3   3      216.39      255.21     30.55 o 
   4   3   3       11.85        0.50     44.74 o 
   5   3   3     3676.38     3618.53    114.34 o 
   6   3   3      119.51      177.10     53.94 o 
   7   3   3      307.52      373.24     67.64 o 
   8   3   3      646.40      816.06     89.17 o 
   9   3   3       94.38       43.03     59.92 o 
 -10   4   3      817.64      844.15     88.85 o 
  -9   4   3      776.38      916.45     83.11 o 
  -8   4   3     1040.00     1019.55     79.51 o 
  -7   4   3       99.71       93.83     27.24 o 
  -6   4   3        6.13       39.46     23.08 o 
  -5   4   3      935.93      860.85     54.98 o 
  -4   4   3      327.92      382.07     23.02 o 
  -3   4   3      694.63      611.96     25.15 o 
  -2   4   3      368.04      416.95     24.76 o 
  -1   4   3      698.90      753.36     38.07 o 
   0   4   3      615.44      646.67     24.71 o 
   1   4   3       21.61       19.58      9.41 o 
   2   4   3     2195.00     2180.60    105.76 o 
   3   4   3        6.87      -19.78     19.97 o 
   4   4   3     6255.06     6249.75    125.00 o 
   5   4   3      668.74      778.81     72.32 o 
   6   4   3     4454.98     4694.55    140.50 o 
   7   4   3     9708.50     9207.89    204.06 o 
   8   4   3     1363.94     1363.83     96.19 o 
   9   4   3     5423.27     5167.08    141.43 o 
 -10   5   3        0.37       71.95     83.10 o 
  -9   5   3      227.90      165.10     57.94 o 
  -8   5   3        8.42       35.57     35.06 o 
  -7   5   3      364.82      313.62     37.09 o 
  -6   5   3     2080.64     2218.61     53.46 o 
  -5   5   3     5594.36     5335.01    200.33 o 
  -4   5   3      614.65      678.51     27.96 o 
  -3   5   3    23957.26    22137.18    555.36 o 
  -2   5   3      496.00      535.69     21.48 o 
  -1   5   3    15755.99    15486.81    769.59 o 
   0   5   3      218.47      241.34     14.73 o 
   1   5   3     8464.97     7794.01    323.58 o 
   2   5   3     1148.66     1213.38     51.54 o 
   3   5   3      337.65      398.31     50.58 o 
   4   5   3      525.87      622.49     38.69 o 
   5   5   3     6632.51     6550.96    105.88 o 
   6   5   3      199.14      236.22     44.20 o 
   7   5   3     4031.67     3898.92    112.01 o 
   8   5   3       73.83       42.84     49.01 o 
   9   5   3     1649.37     1635.29     83.19 o 
 -10   6   3      188.11      259.98     62.16 o 
  -9   6   3      509.54      717.58    143.63 o 
  -8   6   3      316.61      404.32     51.25 o 
  -7   6   3      178.44      217.75     32.53 o 
  -6   6   3       30.84        5.22     21.94 o 
  -5   6   3     6617.01     6267.50    151.34 o 
  -4   6   3     4721.87     4948.22     88.09 o 
  -3   6   3     2374.05     2194.39     81.67 o 
  -2   6   3     1711.34     1723.62    106.66 o 
  -1   6   3      400.29      469.23     16.05 o 
   0   6   3     4391.99     4894.03    423.05 o 
   1   6   3     2592.51     2656.21    158.04 o 
   2   6   3     1132.87     1190.84     52.69 o 
   3   6   3       91.93       92.31     19.06 o 
   4   6   3       45.69        6.34     23.86 o 
   5   6   3      223.29      272.60     36.85 o 
   6   6   3        7.84        9.76     34.51 o 
   7   6   3     2928.48     2788.50    112.27 o 
   8   6   3      403.64      519.86     57.02 o 
   9   6   3     2835.74     2722.96    103.47 o 
  -9   7   3     1745.96     1893.98    101.66 o 
  -8   7   3      280.66      360.64     40.94 o 
  -7   7   3      178.20      170.68     34.39 o 
  -6   7   3      275.56      345.86     32.50 o 
  -5   7   3      777.73      757.69     35.54 o 
  -4   7   3    12024.55    11690.83    206.83 o 
  -3   7   3    11329.35    10972.54    571.90 o 
  -2   7   3    10981.66    10353.82    520.81 o 
  -1   7   3    24811.15    25307.94   1968.22 o 
   0   7   3    12681.55    12940.20   1263.97 o 
   1   7   3     4858.16     5049.78    296.23 o 
   2   7   3      782.58      731.29     38.69 o 
   3   7   3       37.30       47.82     17.89 o 
   4   7   3      674.33      717.89     42.45 o 
   5   7   3     1261.23     1081.99     50.68 o 
   6   7   3     1389.82     1312.10     57.37 o 
   7   7   3     1347.51     1306.22     77.85 o 
   8   7   3      321.33      405.34     51.25 o 
  -9   8   3       85.33       89.65     37.96 o 
  -8   8   3      613.80      677.00     44.89 o 
  -7   8   3     2063.72     2171.85     67.67 o 
  -6   8   3      709.48      850.42     41.36 o 
  -5   8   3     8819.76     8490.01    176.14 o 
  -4   8   3      460.85      556.86     33.12 o 
  -3   8   3     1753.50     1751.48     78.21 o 
  -2   8   3      249.19      285.18     18.68 o 
  -1   8   3      151.55      160.57     28.04 o 
   0   8   3     4864.73     4964.44    249.06 o 
   1   8   3    12276.46    11868.92    652.89 o 
   2   8   3     2596.14     2521.94    101.61 o 
   3   8   3     4063.16     3842.73    166.61 o 
   4   8   3     1829.34     1765.08     57.41 o 
   5   8   3     1641.50     1734.12     73.23 o 
   6   8   3      552.50      576.17     67.97 o 
   7   8   3      348.57      343.05     83.24 o 
   8   8   3      969.11      991.97     78.88 o 
  -9   9   3     4292.20     4337.43    308.44 o 
  -8   9   3      191.49      289.48     36.54 o 
  -7   9   3     3562.87     3515.91    133.82 o 
  -6   9   3      875.63      891.13     40.22 o 
  -5   9   3     1073.11     1065.78     49.87 o 
  -4   9   3     6016.45     5764.63    217.15 o 
  -3   9   3       13.60       29.01     23.68 o 
  -2   9   3     7201.17     7544.44    398.31 o 
  -1   9   3      748.50      818.22     76.25 o 
   0   9   3     5416.38     5514.47    407.95 o 
   1   9   3       83.41      103.02     17.03 o 
   2   9   3        7.45       -1.91     21.11 o 
   3   9   3      938.71      961.17     54.24 o 
   4   9   3      455.47      514.64     65.35 o 
   5   9   3     1674.02     1609.99     71.23 o 
   6   9   3      225.57      359.36     66.29 o 
   7   9   3     1380.31     1493.05     74.69 o 
   8   9   3        6.11       60.82     45.37 o 
  -8  10   3       99.32      131.37     40.92 o 
  -7  10   3     4894.91     4442.32    140.54 o 
  -6  10   3      606.61      720.85     44.69 o 
  -5  10   3    11754.49    11841.87    375.57 o 
  -4  10   3     1359.41     1368.87     51.92 o 
  -3  10   3     1604.61     1623.59    126.03 o 
  -2  10   3       29.34       51.43     24.24 o 
  -1  10   3     1663.47     1835.45    170.41 o 
   0  10   3        8.61       23.50     27.48 o 
   1  10   3    16900.05    16876.00   1072.70 o 
   2  10   3      428.39      547.90     55.13 o 
   3  10   3     9190.08     8520.17    385.26 o 
   4  10   3       11.05        9.47     28.98 o 
   5  10   3     3670.12     3754.73    174.03 o 
   6  10   3       46.01       19.03     32.00 o 
   7  10   3     1648.38     1636.67     95.63 o 
  -8  11   3      835.74      731.22     62.50 o 
  -7  11   3     2312.97     2276.79    141.00 o 
  -6  11   3      539.58      634.39     51.53 o 
  -5  11   3     1549.23     1553.54     83.59 o 
  -4  11   3      254.70      315.59     42.67 o 
  -3  11   3      688.32      728.14     54.24 o 
  -2  11   3     1392.42     1350.32     73.62 o 
  -1  11   3       11.41      -41.37     48.75 o 
   0  11   3     1372.83     1285.87     81.20 o 
   1  11   3      189.06      174.82     66.21 o 
   2  11   3     1456.73     1419.58     95.50 o 
   3  11   3     2028.31     2026.38     73.95 o 
   4  11   3      422.02      456.68     51.16 o 
   5  11   3     1764.00     1676.97     79.45 o 
   6  11   3      856.36      995.66     69.25 o 
   7  11   3     2200.12     2268.09    117.90 o 
  -8  12   3      184.15      338.78     77.29 o 
  -7  12   3      748.62      808.26     66.00 o 
  -6  12   3      240.10      255.94     49.62 o 
  -5  12   3     2237.57     2284.96    155.48 o 
  -4  12   3       21.84       24.12     30.38 o 
  -3  12   3     1440.53     1495.56     69.91 o 
  -2  12   3      761.71      832.58     71.65 o 
  -1  12   3       55.15       48.70     47.56 o 
   0  12   3      980.54      898.58     74.68 o 
   1  12   3     2501.23     2329.15    107.05 o 
   2  12   3     2843.67     2479.59    112.77 o 
   3  12   3     1975.05     1915.14    148.62 o 
   4  12   3     1333.32     1307.56     87.49 o 
   5  12   3      626.55      767.91     83.25 o 
   6  12   3      529.66      722.79     88.23 o 
  -7  13   3      157.23      201.66     67.87 o 
  -6  13   3     1264.40     1139.71     77.75 o 
  -5  13   3      446.17      505.30     51.41 o 
  -4  13   3     2612.65     2660.76    183.75 o 
  -3  13   3     2141.72     2081.61    103.91 o 
  -2  13   3     1492.19     1524.65     74.82 o 
  -1  13   3     5885.26     5117.96    464.82 o 
   0  13   3       85.42       30.53     46.34 o 
   1  13   3     1897.46     1638.17     96.27 o 
   2  13   3       57.71      -35.99     93.35 o 
   3  13   3      197.20      206.37     96.95 o 
   4  13   3       33.25        5.13     49.92 o 
   5  13   3      552.17      817.87     84.75 o 
   6  13   3      135.06      229.81     57.08 o 
  -6  14   3      346.39      486.71     88.92 o 
  -5  14   3     2153.59     2196.67    189.06 o 
  -4  14   3      162.18      164.17     38.24 o 
  -3  14   3     1511.04     1442.52     71.15 o 
  -2  14   3      177.78      195.49     41.38 o 
  -1  14   3        1.28      -42.30     43.32 o 
   0  14   3      118.73      121.49     76.32 o 
   1  14   3      818.50      868.11     88.24 o 
   2  14   3     1700.39     1660.96    100.18 o 
   3  14   3      687.59      721.76     83.41 o 
   4  14   3     1864.51     1805.10    154.29 o 
   5  14   3       30.94      160.66     52.56 o 
  -5  15   3     2465.12     2628.08    283.52 o 
  -4  15   3        4.41       21.38     66.62 o 
  -3  15   3     5519.44     5315.36    244.47 o 
  -2  15   3        0.55       14.31     35.24 o 
  -1  15   3     7219.34     6872.22    309.71 o 
   0  15   3      242.27      208.28     65.69 o 
   1  15   3     3812.76     3481.18    144.42 o 
   2  15   3      169.62      120.96     52.98 o 
   3  15   3       48.59      177.06     56.56 o 
   4  15   3       65.54      148.77     56.56 o 
  -4  16   3       41.40       90.03     50.39 o 
  -3  16   3      946.14     1050.25     84.03 o 
  -2  16   3        0.58       67.55     34.33 o 
  -1  16   3       58.30       59.29     36.32 o 
   0  16   3       77.43      139.42     57.77 o 
   1  16   3       29.77       31.61     52.47 o 
   2  16   3       37.43       19.85     51.30 o 
   3  16   3      190.76      225.57     67.04 o 
  -2  17   3      459.60      615.65     81.61 o 
  -1  17   3     2301.94     2139.76    119.44 o 
   0  17   3      898.03      883.40    125.90 o 
   1  17   3      611.84      684.19     80.30 o 
 -10   0   4     1037.44     1094.19    128.53 o 
  -8   0   4     6969.71     6821.10    249.86 o 
  -6   0   4      887.59      800.56     86.43 o 
  -4   0   4     1358.64     1500.89     63.45 o 
  -2   0   4    12794.49    12011.88    377.98 o 
   0   0   4    29636.02    30499.95    274.24 o 
   2   0   4    27600.90    28998.69    413.02 o 
   4   0   4    13751.43    13931.96    279.23 o 
   6   0   4     2046.14     2077.30    141.55 o 
   8   0   4       66.16       71.75     83.66 o 
 -10   1   4     7432.66     7305.81    205.92 o 
  -9   1   4      332.86      412.83     70.66 o 
  -8   1   4     7752.09     7356.63    253.05 o 
  -7   1   4     2191.10     1964.72     93.02 o 
  -6   1   4     3833.39     3652.49    141.46 o 
  -5   1   4     5576.01     4924.87    158.02 o 
  -4   1   4     3292.10     3361.62     50.12 o 
  -3   1   4     6969.92     6186.22    128.86 o 
  -2   1   4     3625.20     3480.89     57.87 o 
  -1   1   4     5372.09     5693.51    135.47 o 
   0   1   4     1454.98     1677.91    115.93 o 
   1   1   4    11654.54    13080.41    460.25 o 
   2   1   4    15343.92    17995.82    217.43 o 
   3   1   4       93.12      106.85     33.33 o 
   4   1   4      131.18      204.12     42.82 o 
   5   1   4     1535.82     1630.56     85.09 o 
   6   1   4      564.47      720.52     75.41 o 
   7   1   4     2337.88     2183.47    111.61 o 
   8   1   4     4107.17     3829.27    397.93 o 
   9   1   4     1338.79     1461.80    136.43 o 
 -10   2   4      191.17      370.99     66.97 o 
  -9   2   4      776.65      759.65     82.98 o 
  -8   2   4     3058.78     3237.49    124.38 o 
  -7   2   4      164.32      134.08     40.44 o 
  -6   2   4     2447.85     2343.09     58.64 o 
  -5   2   4     3519.96     3442.25     61.21 o 
  -4   2   4     2460.57     2588.14     52.95 o 
  -3   2   4     7420.59     7211.58    319.71 o 
  -2   2   4     5334.57     5044.26    171.86 o 
  -1   2   4    13547.34    13609.63    467.64 o 
   0   2   4     5597.74     6071.32    159.91 o 
   1   2   4     1880.76     1896.33     80.75 o 
   2   2   4     4542.55     4591.19    296.03 o 
   3   2   4     5397.96     5862.21    116.48 o 
   4   2   4      685.19      693.53     67.18 o 
   5   2   4     3814.10     3946.02    121.33 o 
   6   2   4     1253.05     1207.97     84.81 o 
   7   2   4     1062.51     1097.69     83.00 o 
   8   2   4     1895.28     1628.42    104.45 o 
   9   2   4       47.23       29.44     52.06 o 
 -10   3   4     1634.92     1614.56    103.42 o 
  -9   3   4      710.32     1021.51     88.29 o 
  -8   3   4      803.59      884.95     83.40 o 
  -7   3   4     3134.69     2869.27    123.86 o 
  -6   3   4      142.03      145.20     46.15 o 
  -5   3   4      654.15      648.36     32.42 o 
  -4   3   4    11874.24    11902.00    429.33 o 
  -3   3   4     1235.59     1313.57     35.60 o 
  -2   3   4     6213.70     6084.94    177.69 o 
  -1   3   4     3701.61     3689.75    103.24 o 
   0   3   4     1716.99     1809.28     37.46 o 
   1   3   4      632.50      676.89     25.34 o 
   2   3   4    11381.58    13241.71    397.95 o 
   3   3   4     3514.22     4043.03     81.33 o 
   4   3   4     8100.64     8815.92    197.65 o 
   5   3   4      875.75      852.99     68.06 o 
   6   3   4     9043.93     9024.29    196.95 o 
   7   3   4     2109.70     2047.78    105.87 o 
   8   3   4        8.87       39.34     53.07 o 
   9   3   4     1104.29     1145.02     95.47 o 
 -10   4   4        0.04       43.21     67.31 o 
  -9   4   4      473.46      532.40     78.53 o 
  -8   4   4     1381.08     1430.92     74.04 o 
  -7   4   4      412.93      426.97     39.64 o 
  -6   4   4     3483.22     3049.47     69.26 o 
  -5   4   4     1117.60     1130.93     49.33 o 
  -4   4   4     5076.26     4957.01    219.44 o 
  -3   4   4     2893.49     2658.20     87.89 o 
  -2   4   4      201.14      258.40     19.70 o 
  -1   4   4     6910.98     7184.01    334.06 o 
   0   4   4     1153.00     1206.95     45.94 o 
   1   4   4      234.95      236.96     18.00 o 
   2   4   4       12.06       17.27     14.91 o 
   3   4   4     4389.57     4557.01    209.50 o 
   4   4   4     1382.23     1403.24     64.86 o 
   5   4   4     1618.90     1754.13    116.21 o 
   6   4   4     6159.27     5918.86    160.39 o 
   7   4   4        3.71      -17.75     47.15 o 
   8   4   4     5327.07     5011.81    169.62 o 
   9   4   4        8.18       82.05     42.11 o 
 -10   5   4       14.81       20.03     45.53 o 
  -9   5   4      456.88      396.46     66.38 o 
  -8   5   4     1877.60     1731.38     78.64 o 
  -7   5   4       96.38      113.34     27.35 o 
  -6   5   4     7252.13     6936.97    215.85 o 
  -5   5   4       32.86       32.25     18.22 o 
  -4   5   4    21331.84    19624.10    452.68 o 
  -3   5   4     2353.73     2324.77    114.26 o 
  -2   5   4    21080.63    20739.79    751.66 o 
  -1   5   4     3706.50     3948.42    136.25 o 
   0   5   4     1282.92     1397.00    103.82 o 
   1   5   4        7.10       -3.12     13.69 o 
   2   5   4    11628.63    12190.69    301.25 o 
   3   5   4      292.53      466.88     35.81 o 
   4   5   4    13324.34    12654.95    282.96 o 
   5   5   4      683.28      821.21     56.58 o 
   6   5   4     8778.81     8373.98    176.93 o 
   7   5   4        6.26       88.35     43.29 o 
   8   5   4     1328.14     1392.08     74.74 o 
 -10   6   4        0.15       81.26     46.49 o 
  -9   6   4      349.04      490.04     55.63 o 
  -8   6   4     1446.50     1494.08     82.30 o 
  -7   6   4      189.02      217.26     32.75 o 
  -6   6   4     7050.15     6836.77    255.28 o 
  -5   6   4        3.30      -14.06     19.36 o 
  -4   6   4     2994.60     2729.01     55.63 o 
  -3   6   4      430.92      428.33     38.39 o 
  -2   6   4      547.05      603.77     27.10 o 
  -1   6   4        5.54       28.78     21.43 o 
   0   6   4     1276.65     1466.93     60.57 o 
   1   6   4     1149.61     1190.99     68.01 o 
   2   6   4       17.35       21.32     16.83 o 
   3   6   4       55.42       55.71     24.49 o 
   4   6   4      789.25      776.73     43.46 o 
   5   6   4       22.25       43.73     28.09 o 
   6   6   4     3538.18     3286.03    173.91 o 
   7   6   4     1058.02     1008.54     66.87 o 
   8   6   4     2725.20     2688.98    102.61 o 
 -10   7   4     1036.39     1282.52    132.83 o 
  -9   7   4     3100.93     2931.48    145.38 o 
  -8   7   4       91.50      138.61     34.86 o 
  -7   7   4     2728.37     2580.99     85.48 o 
  -6   7   4     1829.97     1710.76     57.10 o 
  -5   7   4     3701.95     3532.00    130.12 o 
  -4   7   4     8286.42     8012.80    340.67 o 
  -3   7   4     8509.36     8232.61    451.51 o 
  -2   7   4     5768.11     5805.87    221.91 o 
  -1   7   4     4672.65     4681.55    331.96 o 
   0   7   4     1525.16     1611.60    107.85 o 
   1   7   4        0.14       17.34     10.41 o 
   2   7   4      397.75      470.15     28.53 o 
   3   7   4       29.74       31.26     23.95 o 
   4   7   4     1826.04     1778.40     72.73 o 
   5   7   4     1664.00     1618.12     60.68 o 
   6   7   4     1247.69     1342.10     68.45 o 
   7   7   4      286.50      326.44     69.11 o 
   8   7   4      168.60      148.18     53.40 o 
  -9   8   4       10.61       68.14     35.93 o 
  -8   8   4     1242.82     1373.63    118.52 o 
  -7   8   4       10.19       63.59     28.23 o 
  -6   8   4     7054.53     6564.03    125.83 o 
  -5   8   4      811.60      777.52     36.23 o 
  -4   8   4      346.67      443.83     29.16 o 
  -3   8   4     2052.37     1919.30     95.97 o 
  -2   8   4      291.67      309.10     29.84 o 
  -1   8   4     4637.62     4577.67    390.33 o 
   0   8   4     6979.14     6656.27    728.07 o 
   1   8   4     6180.79     6430.98    496.00 o 
   2   8   4     2886.25     2764.80    117.03 o 
   3   8   4     3381.75     3203.51    129.12 o 
   4   8   4      313.22      390.49     46.68 o 
   5   8   4      912.20      849.56     58.66 o 
   6   8   4      893.46      917.69     63.22 o 
   7   8   4     1592.63     1472.88     92.81 o 
   8   8   4      853.58     1028.17     83.48 o 
  -9   9   4      568.46      674.30     82.67 o 
  -8   9   4      944.24     1023.06     58.35 o 
  -7   9   4     1030.03     1047.62     48.21 o 
  -6   9   4        2.97       18.02     30.00 o 
  -5   9   4      871.60      884.69     43.44 o 
  -4   9   4      748.33      775.53     41.53 o 
  -3   9   4     1359.37     1384.04     78.93 o 
  -2   9   4     1030.11     1088.07     77.73 o 
  -1   9   4      120.61      149.48     35.09 o 
   0   9   4       16.29        5.03     31.61 o 
   1   9   4      115.40      164.17     34.71 o 
   2   9   4      146.39      187.42     30.04 o 
   3   9   4       19.04       20.44     30.09 o 
   4   9   4     2270.51     2236.04     81.20 o 
   5   9   4      877.67      832.68     57.22 o 
   6   9   4       72.53      124.75     36.24 o 
   7   9   4       67.60       24.37     45.70 o 
  -9  10   4      403.27      460.11     87.26 o 
  -8  10   4      832.32      992.43    140.58 o 
  -7  10   4       25.71      115.67     47.11 o 
  -6  10   4      653.65      761.25     62.42 o 
  -5  10   4       17.50       48.94     25.67 o 
  -4  10   4     3776.96     3753.21    134.06 o 
  -3  10   4      537.27      522.39     38.72 o 
  -2  10   4    12057.50    12346.98    571.04 o 
  -1  10   4       51.72       88.86     30.43 o 
   0  10   4    27702.82    27396.63   2702.11 o 
   1  10   4        7.66       42.87     22.84 o 
   2  10   4    13221.13    12750.49    528.94 o 
   3  10   4      552.66      564.27     51.88 o 
   4  10   4     3351.04     3006.45    144.70 o 
   5  10   4        1.59      -20.13     31.62 o 
   6  10   4       20.63       30.55     33.46 o 
   7  10   4      234.30      308.42     53.19 o 
  -8  11   4      728.83      780.06    104.71 o 
  -7  11   4       43.78      132.58     43.44 o 
  -6  11   4       43.19       35.80     34.45 o 
  -5  11   4      998.43     1015.91     56.12 o 
  -4  11   4       90.66      112.51     35.82 o 
  -3  11   4      141.46      150.34     39.01 o 
  -2  11   4      244.82      273.55     33.76 o 
  -1  11   4      834.86      936.38     77.59 o 
   0  11   4        2.13       -5.12     28.03 o 
   1  11   4      846.01      894.09     42.71 o 
   2  11   4       13.01       30.21     25.07 o 
   3  11   4       45.57       49.88     52.75 o 
   4  11   4     1585.00     1524.60     70.30 o 
   5  11   4       89.11       59.77     35.76 o 
   6  11   4        4.02       83.08     33.62 o 
   7  11   4      780.28      881.47     66.75 o 
  -8  12   4      458.01      268.42     72.02 o 
  -7  12   4       95.28       90.31     53.88 o 
  -6  12   4     1871.82     1781.80     92.97 o 
  -5  12   4      515.16      645.81     55.32 o 
  -4  12   4        4.03      -28.46     28.46 o 
  -3  12   4     2958.90     2847.00    120.62 o 
  -2  12   4     1017.78     1027.68     60.86 o 
  -1  12   4     2914.03     2607.08    221.89 o 
   0  12   4     6815.23     5937.58    160.23 o 
   1  12   4     5443.26     4583.85    163.44 o 
   2  12   4     4437.40     3875.46    140.03 o 
   3  12   4      772.95      844.04     78.17 o 
   4  12   4      501.07      608.05     75.12 o 
   5  12   4      662.38      757.96     79.74 o 
   6  12   4     1047.16     1076.32     90.10 o 
  -7  13   4      574.90      698.61     71.00 o 
  -6  13   4      632.41      606.92    130.19 o 
  -5  13   4      982.88     1103.57    101.06 o 
  -4  13   4     1622.57     1679.41     73.86 o 
  -3  13   4      121.89      134.17     34.59 o 
  -2  13   4      688.33      751.35     57.59 o 
  -1  13   4       21.54       51.03     43.72 o 
   0  13   4       45.72       39.69     51.11 o 
   1  13   4      436.57      419.04     68.02 o 
   2  13   4       87.16       93.62     52.91 o 
   3  13   4      160.34      167.39     50.64 o 
   4  13   4     2387.21     2364.24    198.06 o 
   5  13   4      138.71      254.86     54.33 o 
  -6  14   4     1670.26     1540.85    148.62 o 
  -5  14   4      622.82      704.63     57.56 o 
  -4  14   4      699.67      806.61     58.31 o 
  -3  14   4       16.53       14.56     34.29 o 
  -2  14   4       82.02      103.45     46.07 o 
  -1  14   4      457.28      640.99    107.48 o 
   0  14   4       99.81      139.57     54.58 o 
   1  14   4     4151.90     3563.95    140.92 o 
   2  14   4       19.15       30.26     45.14 o 
   3  14   4     1298.83     1371.23     97.41 o 
   4  14   4      546.18      614.42     78.14 o 
   5  14   4      626.46      642.70     80.23 o 
  -5  15   4      249.71      346.54     85.87 o 
  -4  15   4     4371.12     4532.48    204.76 o 
  -3  15   4      107.94      124.10     35.25 o 
  -2  15   4     4057.93     3869.11    283.91 o 
  -1  15   4       97.81      100.58     40.39 o 
   0  15   4     1069.25     1034.00     90.85 o 
   1  15   4       66.05        6.88     73.41 o 
   2  15   4       54.96      103.09     49.56 o 
   3  15   4      364.80      468.03    109.70 o 
   4  15   4     1311.43     1441.11     96.66 o 
  -4  16   4      243.66      305.03    100.55 o 
  -3  16   4      150.37      224.47     44.16 o 
  -2  16   4       23.76      137.54     42.86 o 
  -1  16   4      309.63      342.56     49.27 o 
   0  16   4      141.94      190.93     59.53 o 
   1  16   4       65.72      176.25     55.80 o 
   2  16   4        6.17      -45.34     45.34 o 
  -2  17   4      598.95      792.39     60.48 o 
  -1  17   4      336.93      374.30     50.19 o 
   0  17   4       20.92       61.57     48.11 o 
  -9   0   5     5377.82     4862.92    224.66 o 
  -7   0   5      196.74      129.36     62.05 o 
  -5   0   5     2609.27     2296.37     93.57 o 
  -3   0   5    22518.38    20621.05    189.01 o 
  -1   0   5    17128.35    17706.59    148.33 o 
   1   0   5     6535.35     6400.88    150.42 o 
   3   0   5      183.47      171.75     53.46 o 
   5   0   5     1063.27     1066.21    109.42 o 
   7   0   5     2911.69     3147.95    186.43 o 
   9   0   5     2422.44     2555.42    187.54 o 
 -10   1   5      621.09      760.90    122.99 o 
  -9   1   5      574.44      766.15     82.91 o 
  -8   1   5     1837.23     1782.13     97.43 o 
  -7   1   5       23.41      -39.10     39.10 o 
  -6   1   5      932.52      940.72     55.37 o 
  -5   1   5     2696.71     2534.33     93.26 o 
  -4   1   5     4094.91     3996.51     48.19 o 
  -3   1   5     2531.73     2273.18     47.21 o 
  -2   1   5     9192.28     9518.92     81.14 o 
  -1   1   5     3302.81     3781.79     59.28 o 
   0   1   5     1844.37     2115.14     80.53 o 
   1   1   5     2553.90     2735.88     70.88 o 
   2   1   5      795.69      913.83     35.64 o 
   3   1   5     2596.05     3403.29     96.84 o 
   4   1   5     2710.09     2920.15    100.37 o 
   5   1   5      469.62      569.22     79.64 o 
   6   1   5     1805.36     1916.06    101.24 o 
   7   1   5     6606.78     6109.55    177.06 o 
   8   1   5     2074.68     2005.86    114.87 o 
   9   1   5     2782.70     2679.21    136.72 o 
 -10   2   5      185.43      126.38     54.43 o 
  -9   2   5     5628.91     5401.51    220.64 o 
  -8   2   5     1830.23     1769.71     98.02 o 
  -7   2   5       25.97       28.91     34.56 o 
  -6   2   5    10161.09     9670.50    227.50 o 
  -5   2   5      324.70      379.46     24.91 o 
  -4   2   5    14346.82    12689.20    243.62 o 
  -3   2   5     7120.53     6936.82    140.96 o 
  -2   2   5    16660.01    16215.62    559.56 o 
  -1   2   5     9076.40     9118.99    205.34 o 
   0   2   5     2485.82     2545.20     67.93 o 
   1   2   5     2047.68     2078.26    113.77 o 
   2   2   5      902.30      949.64     35.90 o 
   3   2   5       25.59       18.01     29.42 o 
   4   2   5        4.41      -11.21     34.73 o 
   5   2   5      526.21      585.22    120.22 o 
   6   2   5       16.99       54.27     50.24 o 
   7   2   5     1891.23     2088.78    112.62 o 
   8   2   5      670.32      730.53     88.38 o 
 -10   3   5      819.71     1028.38    120.50 o 
  -9   3   5      206.19      191.19     56.51 o 
  -8   3   5     2581.77     2432.82    167.58 o 
  -7   3   5     1872.42     1629.40     73.90 o 
  -6   3   5     1235.49     1199.20     48.78 o 
  -5   3   5     6589.83     5834.28    151.34 o 
  -4   3   5     1394.39     1320.85     46.34 o 
  -3   3   5    11588.15    11369.75    436.28 o 
  -2   3   5     2025.26     2116.27     58.04 o 
  -1   3   5     2636.99     2854.92    133.54 o 
   0   3   5      160.45      161.38     20.41 o 
   1   3   5    14432.12    15708.69    481.92 o 
   2   3   5       11.59       15.90     17.79 o 
   3   3   5     4721.88     4550.71     91.00 o 
   4   3   5     3151.01     3024.15    132.13 o 
   5   3   5     2635.65     2863.78    109.57 o 
   6   3   5      790.81      889.68     82.59 o 
   7   3   5      317.09      362.62     71.09 o 
   8   3   5     2811.85     2735.82    129.36 o 
 -10   4   5       66.10       29.33     49.83 o 
  -9   4   5     6079.88     5902.25    175.21 o 
  -8   4   5      302.80      232.19     45.89 o 
  -7   4   5     6648.11     6002.23    202.27 o 
  -6   4   5     3830.94     3662.08     88.36 o 
  -5   4   5     5787.11     5631.29    280.96 o 
  -4   4   5     2309.65     2183.92     88.27 o 
  -3   4   5       94.67      113.10     15.42 o 
  -2   4   5    10226.42    10214.44    347.49 o 
  -1   4   5      913.76      961.69     37.82 o 
   0   4   5     2863.29     2984.90    114.63 o 
   1   4   5      301.11      380.18     21.54 o 
   2   4   5     3775.19     4089.26    210.71 o 
   3   4   5     1829.02     1889.51     84.64 o 
   4   4   5     1834.78     1914.94     85.53 o 
   5   4   5     3402.22     3196.11    114.42 o 
   6   4   5     1293.15     1318.37     86.09 o 
   7   4   5     1441.45     1446.47     96.39 o 
   8   4   5      215.94      184.10     59.51 o 
 -10   5   5       52.90      113.41     53.38 o 
  -9   5   5     1625.43     1576.04    102.15 o 
  -8   5   5      785.10      878.68     63.64 o 
  -7   5   5     6882.18     6353.73    289.58 o 
  -6   5   5      185.51      202.47     29.59 o 
  -5   5   5    10406.50    10405.93    327.21 o 
  -4   5   5      667.03      705.11     32.56 o 
  -3   5   5     2020.19     1843.83     54.73 o 
  -2   5   5     4183.22     4659.75    131.73 o 
  -1   5   5     4625.72     5024.39    204.11 o 
   0   5   5      123.97      147.52     19.95 o 
   1   5   5    18049.39    18395.85    927.57 o 
   2   5   5     3969.43     4354.36    143.93 o 
   3   5   5    18702.14    18890.21    659.67 o 
   4   5   5      211.33      286.67     36.46 o 
   5   5   5     9122.27     8849.14    435.18 o 
   6   5   5      854.52      937.38     81.67 o 
   7   5   5      653.37      702.66     63.63 o 
   8   5   5      484.16      585.80     62.87 o 
 -10   6   5       54.05      168.58     47.84 o 
  -9   6   5     3006.20     3182.95    134.72 o 
  -8   6   5      839.48      942.54     63.46 o 
  -7   6   5     5408.99     5255.11    183.20 o 
  -6   6   5     1381.79     1343.36     50.55 o 
  -5   6   5     2003.06     1991.18     75.68 o 
  -4   6   5     4068.07     4010.21     96.09 o 
  -3   6   5        0.47       -8.55     12.12 o 
  -2   6   5     1620.53     1649.31     55.38 o 
  -1   6   5      337.11      364.39     28.66 o 
   0   6   5      901.49      973.96     28.98 o 
   1   6   5      183.03      204.86     23.88 o 
   2   6   5       46.75        9.92     18.54 o 
   3   6   5     4435.23     4347.04    126.95 o 
   4   6   5      228.18      288.25     37.18 o 
   5   6   5     5571.65     5203.25    110.11 o 
   6   6   5       26.16      -10.15     32.17 o 
   7   6   5     3066.20     2963.62    112.00 o 
   8   6   5       39.16      103.57     41.67 o 
 -10   7   5      654.84      863.60     76.00 o 
  -9   7   5        2.61       27.18     33.56 o 
  -8   7   5      132.33      246.14     43.35 o 
  -7   7   5     1277.12     1200.45     62.08 o 
  -6   7   5     1023.37     1022.82     50.58 o 
  -5   7   5     2615.05     2560.87    116.09 o 
  -4   7   5      986.74      955.46     34.82 o 
  -3   7   5     2844.25     2827.85    145.47 o 
  -2   7   5     1092.71     1182.70     58.21 o 
  -1   7   5       75.15       47.83     23.71 o 
   0   7   5     1017.04     1146.23     81.25 o 
   1   7   5     1304.39     1304.69     95.92 o 
   2   7   5     7885.65     8426.74    303.40 o 
   3   7   5     4753.85     4616.90     89.73 o 
   4   7   5     3531.09     3497.02     81.21 o 
   5   7   5      858.96      847.00     47.66 o 
   6   7   5     4547.43     4323.81    115.42 o 
   7   7   5       12.34       59.04     45.29 o 
   8   7   5      186.67      264.75     79.92 o 
  -9   8   5      439.33      564.30     55.66 o 
  -8   8   5      492.71      680.51     55.57 o 
  -7   8   5     1453.47     1467.71    128.32 o 
  -6   8   5      705.74      692.15     41.81 o 
  -5   8   5      239.52      244.79     26.48 o 
  -4   8   5     1713.16     1670.22     63.92 o 
  -3   8   5     4374.74     4542.75    179.52 o 
  -2   8   5     1584.55     1499.10     90.75 o 
  -1   8   5     8539.50     8286.24    612.44 o 
   0   8   5     1869.61     1801.94    120.07 o 
   1   8   5     3894.65     4055.31    234.57 o 
   2   8   5     3418.28     3315.70    151.62 o 
   3   8   5        9.02       -9.85     25.77 o 
   4   8   5      489.58      473.16     50.83 o 
   5   8   5      883.78      944.53     59.67 o 
   6   8   5       42.82       15.48     33.23 o 
   7   8   5     1205.45     1084.61    134.63 o 
  -9   9   5     1159.29     1216.42    205.13 o 
  -8   9   5      385.50      505.03     66.37 o 
  -7   9   5      362.03      362.07     56.67 o 
  -6   9   5      155.26      213.92     64.92 o 
  -5   9   5     2026.35     2034.22     73.01 o 
  -4   9   5       40.59       54.62     26.19 o 
  -3   9   5      417.16      483.70     39.42 o 
  -2   9   5       54.21       -1.91     22.94 o 
  -1   9   5     1135.31     1191.73    129.35 o 
   0   9   5     2490.12     2344.96    156.78 o 
   1   9   5      310.93      410.37     86.93 o 
   2   9   5     6670.01     6752.97    364.21 o 
   3   9   5     2043.34     1927.07     75.13 o 
   4   9   5     1659.70     1675.86     74.26 o 
   5   9   5        4.55      -14.31     30.20 o 
   6   9   5     1922.81     1894.42     92.53 o 
   7   9   5      593.01      564.98     73.06 o 
  -9  10   5       48.44      184.33    116.76 o 
  -8  10   5       38.65       93.35     43.16 o 
  -7  10   5      105.50      124.57     35.86 o 
  -6  10   5      173.09      250.08     39.45 o 
  -5  10   5     2207.48     2318.34     78.31 o 
  -4  10   5      724.63      754.86     44.82 o 
  -3  10   5    11096.42    10570.25    310.57 o 
  -2  10   5       58.16       61.21     26.30 o 
  -1  10   5    16211.88    15169.57   1089.12 o 
   0  10   5      454.90      504.86     54.55 o 
   1  10   5    11618.92     9814.39    192.88 o 
   2  10   5       77.67       42.41     33.55 o 
   3  10   5     1008.80     1021.11     59.44 o 
   4  10   5       69.21       22.21     31.88 o 
   5  10   5     1129.17     1179.44     80.13 o 
   6  10   5       21.72       75.13     35.03 o 
   7  10   5     1195.29     1394.08    161.91 o 
  -8  11   5       27.75      -55.96     55.96 o 
  -7  11   5        4.73       46.40     37.79 o 
  -6  11   5        3.62       43.45     35.23 o 
  -5  11   5     1726.55     1797.48    116.36 o 
  -4  11   5       20.61       28.78     25.91 o 
  -3  11   5     1549.46     1502.65     86.60 o 
  -2  11   5      261.98      312.13     36.66 o 
  -1  11   5       59.55       74.18     36.51 o 
   0  11   5        6.14        6.90     30.33 o 
   1  11   5       10.82       40.25     22.64 o 
   2  11   5       52.84       68.73     25.20 o 
   3  11   5     1017.88     1061.56     91.29 o 
   4  11   5      390.45      506.95     51.93 o 
   5  11   5       89.18      157.45     38.36 o 
   6  11   5      241.14      217.01     41.63 o 
  -8  12   5      122.60       60.67     64.27 o 
  -7  12   5      509.44      650.91     68.79 o 
  -6  12   5       27.87       78.62     40.82 o 
  -5  12   5      159.50      179.64     45.05 o 
  -4  12   5     1094.58     1120.72     61.15 o 
  -3  12   5     4712.55     4711.20    175.75 o 
  -2  12   5      564.09      671.46     57.12 o 
  -1  12   5     8740.58     7648.91    667.04 o 
   0  12   5     2529.57     2234.85    105.13 o 
   1  12   5     3830.02     3620.49    148.48 o 
   2  12   5       67.94       75.33     47.96 o 
   3  12   5        2.21      -17.72     41.85 o 
   4  12   5       93.09      161.94     52.85 o 
   5  12   5     1944.50     1878.66    266.35 o 
   6  12   5      250.50      246.96    128.53 o 
  -7  13   5      256.80      380.14     55.40 o 
  -6  13   5      155.54      134.18     81.72 o 
  -5  13   5     1356.43     1452.82     84.03 o 
  -4  13   5      611.37      770.36     60.26 o 
  -3  13   5      242.77      260.13     42.84 o 
  -2  13   5     1146.52     1160.67     78.42 o 
  -1  13   5      264.47      353.97     60.02 o 
   0  13   5     1627.29     1295.81     86.16 o 
   1  13   5     3210.16     2763.81    122.42 o 
   2  13   5      723.38      811.99     85.19 o 
   3  13   5     4792.41     4227.19    154.24 o 
   4  13   5      844.39      956.06     81.28 o 
   5  13   5     1059.22     1085.74     85.97 o 
  -6  14   5        3.57      141.81     44.05 o 
  -5  14   5      822.92      895.98     74.21 o 
  -4  14   5      933.83      912.67     58.74 o 
  -3  14   5        0.47       -1.58     29.58 o 
  -2  14   5     1353.43     1485.54     84.63 o 
  -1  14   5      118.71       64.87     51.90 o 
   0  14   5     4513.20     3765.39    142.03 o 
   1  14   5       49.61      -42.88    125.07 o 
   2  14   5      685.03      860.52     84.91 o 
   3  14   5      315.74      376.50     69.34 o 
   4  14   5      355.92      363.04     66.08 o 
  -5  15   5     4418.58     4349.18    152.20 o 
  -4  15   5       28.35      128.29     39.55 o 
  -3  15   5      684.50      787.09     61.45 o 
  -2  15   5       99.94      112.79     38.32 o 
  -1  15   5       30.38      120.31     38.32 o 
   0  15   5        9.19      -23.87     58.03 o 
   1  15   5     2442.18     2132.22    117.88 o 
   2  15   5       26.77       39.04     45.88 o 
   3  15   5     3921.52     3376.35    222.99 o 
  -4  16   5      114.01      146.76     48.49 o 
  -3  16   5       36.96       89.67     45.88 o 
  -2  16   5      510.57      610.03     68.05 o 
  -1  16   5        4.01      144.71     48.42 o 
   0  16   5       94.93      108.07     63.16 o 
   1  16   5      100.71      102.43     53.69 o 
   2  16   5      671.12      593.64     81.87 o 
 -10   0   6      389.54      613.30    114.68 o 
  -8   0   6     1881.70     1781.18    133.80 o 
  -6   0   6    13488.80    11909.24    198.51 o 
  -4   0   6    36138.02    30668.45    604.58 o 
  -2   0   6    32062.71    32815.53    230.69 o 
   0   0   6    11396.88    13079.32    217.45 o 
   2   0   6       54.60       30.51     28.55 o 
   4   0   6      680.25      613.58     95.85 o 
   6   0   6     1036.69      973.14    114.96 o 
   8   0   6     2964.04     2632.71    189.48 o 
 -10   1   6       12.11       69.88     54.02 o 
  -9   1   6       39.00       58.97     43.24 o 
  -8   1   6      801.30      889.48     76.63 o 
  -7   1   6      204.22      232.19     44.38 o 
  -6   1   6     9123.29     8030.36    296.39 o 
  -5   1   6      913.08      924.12     42.51 o 
  -4   1   6     4741.62     4439.05     48.83 o 
  -3   1   6       42.28       45.26     12.53 o 
  -2   1   6    16484.91    18093.46    273.93 o 
  -1   1   6     1722.07     1717.41     54.79 o 
   0   1   6     2152.07     2401.21     68.58 o 
   1   1   6      864.18      917.86     48.70 o 
   2   1   6     1554.91     2059.96     53.16 o 
   3   1   6     2473.46     2510.60     73.95 o 
   4   1   6      273.28      332.60     73.96 o 
   5   1   6      935.76      955.11     74.52 o 
   6   1   6     1899.80     1834.36    100.27 o 
   7   1   6      537.70      488.33     92.11 o 
   8   1   6     3845.60     3934.61    157.26 o 
 -10   2   6     1602.47     1632.80    108.45 o 
  -9   2   6     1514.25     1523.39     94.39 o 
  -8   2   6       90.77      124.29     42.58 o 
  -7   2   6     9003.66     8397.87    159.05 o 
  -6   2   6     1740.88     1689.52     68.62 o 
  -5   2   6     9668.54     8793.52    232.02 o 
  -4   2   6    11615.20    10702.40    278.00 o 
  -3   2   6     6870.16     6782.24    191.64 o 
  -2   2   6     8234.73     7929.33    210.49 o 
  -1   2   6       18.48       34.16     11.85 o 
   0   2   6     5572.07     6330.07    247.33 o 
   1   2   6        1.31      -15.64     15.94 o 
   2   2   6     1868.09     2014.04     51.45 o 
   3   2   6      604.61      785.31     47.30 o 
   4   2   6     6013.60     6140.70    146.05 o 
   5   2   6      194.14      249.37     54.45 o 
   6   2   6     2458.33     2554.01    116.55 o 
   7   2   6     1451.59     1271.53     91.84 o 
   8   2   6      645.25      642.74     86.14 o 
 -10   3   6       65.17      117.62     49.70 o 
  -9   3   6      138.46       94.91     51.27 o 
  -8   3   6     1448.79     1440.76    120.80 o 
  -7   3   6      232.42      247.07     49.42 o 
  -6   3   6     8565.99     8020.52    135.46 o 
  -5   3   6      257.17      293.18     29.03 o 
  -4   3   6     1927.54     1904.19     44.02 o 
  -3   3   6     1454.38     1466.00     50.74 o 
  -2   3   6      307.98      419.17     18.66 o 
  -1   3   6     6972.35     6555.71    219.45 o 
   0   3   6    10855.14    10745.00    210.71 o 
   1   3   6     3409.03     3571.73    170.53 o 
   2   3   6     7441.30     8059.89    171.53 o 
   3   3   6     5096.12     5642.62    169.84 o 
   4   3   6      195.47      183.98     50.82 o 
   5   3   6     1568.40     1679.78     90.68 o 
   6   3   6     1170.38     1142.29     86.14 o 
   7   3   6     1771.09     1715.89    105.35 o 
   8   3   6     2949.57     3017.03    138.48 o 
 -10   4   6     5361.08     5626.80    651.81 o 
  -9   4   6       50.86       75.87     40.17 o 
  -8   4   6     4911.36     4509.10    309.57 o 
  -7   4   6     1258.38     1251.47     66.46 o 
  -6   4   6     1090.48      976.81     80.91 o 
  -5   4   6     1448.85     1408.06     45.90 o 
  -4   4   6     1026.99     1094.33     50.01 o 
  -3   4   6      610.75      546.15     22.62 o 
  -2   4   6     2362.71     2290.51     40.22 o 
  -1   4   6      850.19      952.45     30.86 o 
   0   4   6      551.80      658.48     28.49 o 
   1   4   6      198.58      258.59     24.47 o 
   2   4   6     3458.93     3553.61    122.15 o 
   3   4   6     1199.02     1293.01     65.97 o 
   4   4   6     1188.67     1214.24     75.63 o 
   5   4   6      459.80      535.57     68.94 o 
   6   4   6        8.03       16.50     49.33 o 
   7   4   6     1055.13     1032.02     91.27 o 
   8   4   6      819.91      995.76    100.14 o 
 -10   5   6      745.97      872.14     82.13 o 
  -9   5   6       54.81       62.87     37.46 o 
  -8   5   6     2377.63     2319.16    113.34 o 
  -7   5   6       89.58      105.41     35.83 o 
  -6   5   6     1056.97      919.20     54.00 o 
  -5   5   6      704.91      680.36     35.64 o 
  -4   5   6      400.60      465.80     24.82 o 
  -3   5   6      211.14      309.08     21.92 o 
  -2   5   6    11829.07    12059.17    399.66 o 
  -1   5   6        4.65       25.11     13.74 o 
   0   5   6    38156.02    39205.00   2026.70 o 
   1   5   6      777.48      856.03     38.97 o 
   2   5   6    33082.03    35245.71   1462.06 o 
   3   5   6      719.43      777.25     38.41 o 
   4   5   6     5770.04     5946.56    157.88 o 
   5   5   6      204.62      243.34     54.06 o 
   6   5   6      204.19      184.39     58.79 o 
   7   5   6      782.21      862.26     70.96 o 
   8   5   6      454.39      640.21     68.96 o 
 -10   6   6     3493.59     3678.26    197.67 o 
  -9   6   6     3153.65     3133.47    108.24 o 
  -8   6   6     3206.52     3176.01    257.14 o 
  -7   6   6     1370.07     1309.67     73.77 o 
  -6   6   6      440.75      540.45     40.13 o 
  -5   6   6     2511.98     2351.93     59.91 o 
  -4   6   6      751.17      779.99     32.18 o 
  -3   6   6     1489.32     1436.37     63.26 o 
  -2   6   6      860.33      886.79     50.37 o 
  -1   6   6     3460.55     3384.85    181.96 o 
   0   6   6      145.82      207.67     30.53 o 
   1   6   6     1506.40     1790.44    109.07 o 
   2   6   6     2637.38     2900.26     76.27 o 
   3   6   6      743.43      872.83     40.63 o 
   4   6   6     2311.57     2265.05     69.07 o 
   5   6   6      820.89      812.63     55.53 o 
   6   6   6     1011.57     1010.29     64.03 o 
   7   6   6      438.98      453.39     56.34 o 
 -10   7   6        9.99       40.90     38.21 o 
  -9   7   6      165.06      179.24     40.29 o 
  -8   7   6     3536.84     3528.67    173.26 o 
  -7   7   6       28.36       21.95     31.97 o 
  -6   7   6     5825.00     5547.65    158.53 o 
  -5   7   6      727.58      765.20     45.34 o 
  -4   7   6     2683.20     2724.84    110.12 o 
  -3   7   6     1944.56     1962.23     67.66 o 
  -2   7   6     1802.08     1696.22     94.23 o 
  -1   7   6     3295.87     3490.91    155.65 o 
   0   7   6     2163.61     2380.77    130.29 o 
   1   7   6    11051.15    10928.08    586.59 o 
   2   7   6     5499.54     5542.12    117.15 o 
   3   7   6     3386.71     3136.74     66.94 o 
   4   7   6     1830.07     1782.01    112.37 o 
   5   7   6     1757.08     1684.51    133.13 o 
   6   7   6       37.47       29.74     45.60 o 
   7   7   6      162.33      207.34     51.31 o 
  -9   8   6     2573.37     2604.69    186.81 o 
  -8   8   6      665.62      798.22     56.53 o 
  -7   8   6     1156.07     1168.03     59.82 o 
  -6   8   6       76.86      146.07     27.76 o 
  -5   8   6      914.63      909.02     41.30 o 
  -4   8   6     2774.66     2691.52    103.73 o 
  -3   8   6     2167.92     2165.79    104.96 o 
  -2   8   6     1836.56     1807.05     85.76 o 
  -1   8   6     2480.17     2423.61    138.43 o 
   0   8   6     1081.95     1192.21     97.36 o 
   1   8   6      481.14      569.07     54.08 o 
   2   8   6      519.26      593.08     43.92 o 
   3   8   6      127.51      106.75     30.32 o 
   4   8   6     2531.20     2455.36    107.00 o 
   5   8   6       92.72      106.08     37.05 o 
   6   8   6     4129.28     3738.36    368.84 o 
   7   8   6      400.84      413.29    111.50 o 
  -9   9   6      831.06     1139.05    164.13 o 
  -8   9   6     1451.54     1502.39    208.03 o 
  -7   9   6      244.12      409.52     78.67 o 
  -6   9   6      801.32      800.18     64.16 o 
  -5   9   6        4.40      -25.96     25.96 o 
  -4   9   6      704.38      740.10     43.19 o 
  -3   9   6     1623.27     1643.01     63.13 o 
  -2   9   6     1739.09     1912.02    111.95 o 
  -1   9   6     1679.83     1729.54     85.82 o 
   0   9   6       37.87       42.14     30.33 o 
   1   9   6     2399.75     2530.48    233.81 o 
   2   9   6       13.26       -2.33     23.45 o 
   3   9   6      979.54     1078.22     52.64 o 
   4   9   6      916.63      875.36     57.67 o 
   5   9   6      660.94      779.98     66.20 o 
   6   9   6     2941.11     2821.27    109.51 o 
   7   9   6      176.56      222.52     73.55 o 
  -8  10   6      284.52      332.42     60.25 o 
  -7  10   6       23.45      107.45     45.34 o 
  -6  10   6     2217.21     2190.67     88.00 o 
  -5  10   6      157.59      193.33     46.29 o 
  -4  10   6     8672.89     8622.29    452.01 o 
  -3  10   6        0.40        1.39     29.19 o 
  -2  10   6     7963.46     7705.03    435.10 o 
  -1  10   6       17.39       22.02     31.86 o 
   0  10   6     1759.90     1613.66    173.63 o 
   1  10   6      175.60      231.66     43.05 o 
   2  10   6      860.86     1072.60     99.64 o 
   3  10   6       12.80       59.17     30.32 o 
   4  10   6     3146.65     3012.93    119.78 o 
   5  10   6       14.57       29.97     42.10 o 
   6  10   6     4527.34     4276.45    151.68 o 
  -8  11   6     1214.46     1337.41    130.19 o 
  -7  11   6      476.14      551.17     67.86 o 
  -6  11   6     1625.72     1700.47    103.18 o 
  -5  11   6      225.90      382.27     88.86 o 
  -4  11   6     1919.09     2008.11    108.87 o 
  -3  11   6       36.90       19.89     24.17 o 
  -2  11   6      361.12      491.24     45.66 o 
  -1  11   6      106.33       62.24     32.73 o 
   0  11   6        0.46       35.38     36.41 o 
   1  11   6      423.58      509.97     66.48 o 
   2  11   6      232.84      320.83     35.77 o 
   3  11   6     1301.79     1250.60     67.08 o 
   4  11   6      920.40      953.04     76.23 o 
   5  11   6     1518.81     1441.27    113.15 o 
   6  11   6     3056.30     2962.81    161.97 o 
  -7  12   6      803.93      892.25    107.20 o 
  -6  12   6      312.37      434.23     56.09 o 
  -5  12   6     1332.42     1429.48     90.17 o 
  -4  12   6     3435.57     3428.39    239.01 o 
  -3  12   6      774.81      916.42     74.12 o 
  -2  12   6     1893.41     1999.60    120.50 o 
  -1  12   6     1172.67     1267.83    107.92 o 
   0  12   6       94.63      196.65     58.10 o 
   1  12   6       14.62       29.68     29.87 o 
   2  12   6     1386.13     1357.38     55.78 o 
   3  12   6       33.53       99.48     34.31 o 
   4  12   6     4596.29     4353.80    123.28 o 
   5  12   6      376.06      477.00     52.49 o 
  -7  13   6       23.97      151.52     70.91 o 
  -6  13   6     1137.55     1096.75     78.16 o 
  -5  13   6     1017.33      895.38     72.12 o 
  -4  13   6      129.77      129.66     42.29 o 
  -3  13   6      765.91      877.07     59.65 o 
  -2  13   6     2944.15     2808.72    210.08 o 
  -1  13   6      752.50      885.78     80.76 o 
   0  13   6     3416.44     3069.76    126.62 o 
   1  13   6     1429.06     1318.45     91.10 o 
   2  13   6     1319.08     1117.90     86.27 o 
   3  13   6     1197.76     1335.59     90.98 o 
   4  13   6      421.03      410.59     84.07 o 
  -6  14   6      914.15      941.46     72.17 o 
  -5  14   6      730.26      827.89     74.66 o 
  -4  14   6       67.88       80.50     40.54 o 
  -3  14   6     1236.57     1289.42     69.30 o 
  -2  14   6      305.67      326.05     48.69 o 
  -1  14   6     2114.16     1916.86    104.59 o 
   0  14   6        2.99      -10.10    109.00 o 
   1  14   6      183.45      229.64     77.01 o 
   2  14   6      385.75      539.74    105.54 o 
   3  14   6       30.85      -39.90     44.27 o 
   4  14   6      780.72      819.85    142.24 o 
  -5  15   6      438.37      628.13     87.67 o 
  -4  15   6       74.24      144.14    106.65 o 
  -3  15   6      253.57      334.51     62.52 o 
  -2  15   6     2255.79     2366.35    199.89 o 
  -1  15   6        0.17       -1.31     66.51 o 
   0  15   6     4903.55     4312.18    333.52 o 
   1  15   6        9.32       14.28     59.56 o 
   2  15   6     2646.29     2499.09    126.99 o 
   3  15   6        7.30       22.85     43.54 o 
  -3  16   6        0.34       25.54     48.07 o 
  -2  16   6       29.92      142.99     41.39 o 
  -1  16   6       87.16      243.98     73.99 o 
   0  16   6       58.36       89.89     53.64 o 
   1  16   6       27.46      136.54     53.81 o 
  -9   0   7      533.37      738.51    113.30 o 
  -7   0   7     3774.57     3519.10    122.91 o 
  -5   0   7    17213.67    15801.38    212.29 o 
  -3   0   7     4039.66     4056.86     94.39 o 
  -1   0   7      384.75      614.53     92.38 o 
   1   0   7       59.85      104.71     40.72 o 
   3   0   7     5690.90     5965.52    139.34 o 
   5   0   7     2945.29     2982.57    168.70 o 
   7   0   7     1216.51     1032.97    128.53 o 
 -10   1   7        0.80       37.46     43.38 o 
  -9   1   7     3692.18     3631.24    138.37 o 
  -8   1   7      297.06      367.62     48.65 o 
  -7   1   7     5933.51     5558.01    211.89 o 
  -6   1   7     1494.26     1481.80     57.14 o 
  -5   1   7     3573.32     3180.93     86.77 o 
  -4   1   7     2288.67     2340.95     56.63 o 
  -3   1   7      145.18      178.00     21.06 o 
  -2   1   7    10945.90    12238.88    105.65 o 
  -1   1   7      123.64      157.53     18.86 o 
   0   1   7     7689.13     8523.16    135.27 o 
   1   1   7       53.54       47.79     29.34 o 
   2   1   7     3430.59     3706.91     73.29 o 
   3   1   7      311.80      465.57     48.98 o 
   4   1   7     1143.90     1180.34     78.83 o 
   5   1   7     2874.81     2706.46    114.35 o 
   6   1   7      534.11      662.40     80.89 o 
   7   1   7     1158.11     1145.26     93.08 o 
   8   1   7        5.85       65.65     60.04 o 
 -10   2   7     1052.93     1134.80    127.84 o 
  -9   2   7       22.30       66.20     77.84 o 
  -8   2   7     1748.97     1651.33     79.64 o 
  -7   2   7     1426.43     1469.58     70.56 o 
  -6   2   7     1337.38     1214.38     61.43 o 
  -5   2   7    12318.67    10736.92    125.18 o 
  -4   2   7        5.53       39.07     23.93 o 
  -3   2   7     5625.49     5486.99    114.72 o 
  -2   2   7     3082.42     3244.84     86.82 o 
  -1   2   7     1741.48     1829.11     38.95 o 
   0   2   7       91.62       54.99     14.66 o 
   1   2   7    14459.41    15434.40    823.00 o 
   2   2   7     1656.72     1875.47     54.15 o 
   3   2   7    12003.46    12593.19    226.31 o 
   4   2   7     1689.62     1745.44     89.33 o 
   5   2   7     1530.76     1742.78     95.24 o 
   6   2   7     1141.84     1141.59     88.64 o 
   7   2   7      138.90      152.76     58.00 o 
   8   2   7      952.03     1053.96    104.00 o 
 -10   3   7      103.77      148.21     47.89 o 
  -9   3   7     2113.39     2113.20     90.45 o 
  -8   3   7      473.93      675.90     67.18 o 
  -7   3   7      539.51      598.21     59.32 o 
  -6   3   7     1929.05     1802.42     71.50 o 
  -5   3   7      424.59      469.11     44.00 o 
  -4   3   7     4975.56     4714.75    133.02 o 
  -3   3   7    12356.47    12461.04    329.55 o 
  -2   3   7    21587.94    21638.17    696.57 o 
  -1   3   7    18391.84    18469.49    460.33 o 
   0   3   7     3913.22     4167.70     62.41 o 
   1   3   7    11056.57    10993.57    282.97 o 
   2   3   7     1741.26     1821.58     53.63 o 
   3   3   7      215.74      298.68     41.17 o 
   4   3   7      915.21     1024.47     73.73 o 
   5   3   7     1957.66     1925.93     99.37 o 
   6   3   7      786.91      917.81     91.96 o 
   7   3   7     1835.73     1771.62    108.51 o 
   8   3   7       50.67       92.60     76.18 o 
 -10   4   7      179.08      325.83     66.62 o 
  -9   4   7     1834.00     1925.69     87.03 o 
  -8   4   7     1358.67     1289.44     70.26 o 
  -7   4   7      173.21      177.24     40.35 o 
  -6   4   7     2636.50     2557.72     82.87 o 
  -5   4   7     6567.78     6160.12    207.95 o 
  -4   4   7     2337.13     2247.31     71.09 o 
  -3   4   7     3460.63     3663.08    104.28 o 
  -2   4   7        2.71       -6.13     13.43 o 
  -1   4   7       77.49       81.87     17.88 o 
   0   4   7      134.19      166.96     21.75 o 
   1   4   7     1461.69     1602.58     73.65 o 
   2   4   7     5546.20     5627.39    151.68 o 
   3   4   7     1666.05     1743.17     68.20 o 
   4   4   7     1597.12     1633.38     87.62 o 
   5   4   7        2.63      -40.11     40.17 o 
   6   4   7      881.33      969.83     89.10 o 
   7   4   7     1922.22     1689.12    106.63 o 
 -10   5   7       80.62       84.70     39.72 o 
  -9   5   7     1153.72     1187.59     82.54 o 
  -8   5   7       83.41       93.47     35.93 o 
  -7   5   7       69.78       62.46     35.39 o 
  -6   5   7       56.56       23.77     30.78 o 
  -5   5   7     2817.24     2560.36    117.63 o 
  -4   5   7      201.33      261.00     31.71 o 
  -3   5   7    27563.04    26733.42    971.62 o 
  -2   5   7     2982.12     3323.52    105.49 o 
  -1   5   7    28354.07    28088.98   1088.34 o 
   0   5   7      426.19      497.46     29.81 o 
   1   5   7    14164.32    14383.14    708.05 o 
   2   5   7      415.48      551.22     35.46 o 
   3   5   7      279.23      287.64     35.29 o 
   4   5   7       21.93       55.05     48.48 o 
   5   5   7     1771.20     1821.84     97.13 o 
   6   5   7      343.04      353.84     68.37 o 
   7   5   7     1955.03     1944.22    108.95 o 
 -10   6   7     1318.85     1424.64    126.66 o 
  -9   6   7     2040.08     2153.17     89.78 o 
  -8   6   7      814.35      914.30     61.03 o 
  -7   6   7       22.65      -30.11     30.11 o 
  -6   6   7        2.73       26.83     29.09 o 
  -5   6   7      698.86      739.66     36.98 o 
  -4   6   7       12.24       11.15     20.51 o 
  -3   6   7      721.27      715.62     29.23 o 
  -2   6   7      752.10      788.28     33.45 o 
  -1   6   7      160.32      158.07     20.78 o 
   0   6   7      847.70      886.31     34.76 o 
   1   6   7     1012.39     1029.82     52.20 o 
   2   6   7       15.60        6.86     20.68 o 
   3   6   7      214.02      281.33     33.29 o 
   4   6   7      616.27      717.29     49.82 o 
   5   6   7       46.56       50.96     35.61 o 
   6   6   7     1923.94     1996.89     86.69 o 
   7   6   7     3063.99     2775.70    268.42 o 
  -9   7   7     2506.78     2581.83    197.66 o 
  -8   7   7      257.20      282.83     53.41 o 
  -7   7   7      781.72      806.47     54.71 o 
  -6   7   7       36.85       -2.22     33.17 o 
  -5   7   7      201.30      294.39     28.82 o 
  -4   7   7     2652.26     2434.01     62.88 o 
  -3   7   7     1630.70     1690.70     43.42 o 
  -2   7   7      109.71       57.48     22.88 o 
  -1   7   7     3527.42     3512.84    206.37 o 
   0   7   7     4675.30     4196.52    204.47 o 
   1   7   7     5382.06     5393.17    268.30 o 
   2   7   7     2228.61     2235.25     89.04 o 
   3   7   7      305.49      340.03     40.46 o 
   4   7   7       39.14        3.15     30.49 o 
   5   7   7      201.58      182.88     52.09 o 
   6   7   7      264.65      271.14     57.97 o 
   7   7   7      904.80     1033.73     98.14 o 
  -9   8   7       19.43       47.15     48.57 o 
  -8   8   7     1759.82     1810.13    161.64 o 
  -7   8   7      995.11     1112.44    132.41 o 
  -6   8   7      499.34      608.36    153.46 o 
  -5   8   7     1203.29     1181.18     93.70 o 
  -4   8   7      189.20      227.95     36.16 o 
  -3   8   7     2037.55     2147.09     73.41 o 
  -2   8   7       10.34       16.30     24.22 o 
  -1   8   7     1388.05     1402.11     97.05 o 
   0   8   7      310.17      365.73     70.40 o 
   1   8   7      881.63     1021.23     64.48 o 
   2   8   7      220.38      276.29     35.88 o 
   3   8   7     1295.00     1295.80     57.52 o 
   4   8   7     1638.14     1436.62     71.09 o 
   5   8   7     1996.75     1910.97     89.94 o 
   6   8   7     2203.77     2111.55    115.85 o 
  -9   9   7     1401.68     1519.86     96.44 o 
  -8   9   7      305.47      352.05     60.72 o 
  -7   9   7     1886.30     2018.90    131.16 o 
  -6   9   7      146.09      142.30     45.10 o 
  -5   9   7     1183.72     1247.89     75.53 o 
  -4   9   7     1655.96     1637.42    189.80 o 
  -3   9   7        0.32      -21.68     21.68 o 
  -2   9   7      100.89      112.25     28.64 o 
  -1   9   7       10.78       10.06     28.54 o 
   0   9   7     2452.81     2434.68    141.81 o 
   1   9   7       61.43      102.41     35.60 o 
   2   9   7     2413.71     2378.26    147.54 o 
   3   9   7     2154.46     2166.20     79.29 o 
   4   9   7      510.30      614.62     58.38 o 
   5   9   7     2815.84     2573.54    136.75 o 
   6   9   7       32.00       21.47     79.22 o 
  -8  10   7        0.80      123.40     77.42 o 
  -7  10   7     5961.65     6173.89    175.32 o 
  -6  10   7      188.38      204.08     52.14 o 
  -5  10   7     5310.92     5329.92    284.16 o 
  -4  10   7        1.47       -3.15     28.49 o 
  -3  10   7     2139.38     2176.04     88.36 o 
  -2  10   7       41.46        4.80     32.39 o 
  -1  10   7       50.84       16.72     30.07 o 
   0  10   7        4.12      -13.55     27.29 o 
   1  10   7     4903.96     4515.56    316.41 o 
   2  10   7       23.64       27.28     25.30 o 
   3  10   7     8994.09     8415.81    468.32 o 
   4  10   7       63.53      122.31     52.73 o 
   5  10   7     8571.04     7778.02    376.50 o 
   6  10   7        1.76        7.44     48.63 o 
  -8  11   7        3.25       39.20     42.51 o 
  -7  11   7     4998.00     5064.68    374.66 o 
  -6  11   7     1122.38     1218.27     83.31 o 
  -5  11   7     2833.56     2974.08    238.88 o 
  -4  11   7       94.73      145.16     31.84 o 
  -3  11   7      391.41      435.28     40.26 o 
  -2  11   7      758.35      935.92     49.62 o 
  -1  11   7        0.92       -3.11     28.68 o 
   0  11   7      790.02      794.93     56.57 o 
   1  11   7      143.49      109.43     70.91 o 
   2  11   7      724.94      739.93     46.62 o 
   3  11   7     1851.53     1954.54     78.61 o 
   4  11   7      835.66      942.12     65.86 o 
   5  11   7     2695.33     2370.70    114.01 o 
  -7  12   7      886.73      928.26    109.14 o 
  -6  12   7     1072.69     1125.22    120.22 o 
  -5  12   7     1292.37     1270.56     82.37 o 
  -4  12   7      803.01      884.79    104.29 o 
  -3  12   7     1354.17     1430.14     72.71 o 
  -2  12   7       55.45       81.10     35.66 o 
  -1  12   7        0.56        9.10     38.71 o 
   0  12   7      444.30      527.16     72.61 o 
   1  12   7     3998.32     4029.11    206.63 o 
   2  12   7     1290.71     1295.42     66.29 o 
   3  12   7     3578.84     3359.88    113.09 o 
   4  12   7     2004.86     1930.89     84.88 o 
   5  12   7     1777.60     1730.50     83.75 o 
  -7  13   7      823.37     1045.16    119.67 o 
  -6  13   7     2240.83     2095.58    154.57 o 
  -5  13   7       36.99       53.65     92.66 o 
  -4  13   7     1255.01     1169.21     78.26 o 
  -3  13   7     1326.06     1361.09     73.68 o 
  -2  13   7      449.88      553.38     55.21 o 
  -1  13   7     4190.96     3748.21    170.36 o 
   0  13   7      424.79      489.41     69.81 o 
   1  13   7     1575.88     1394.27    241.41 o 
   2  13   7      482.78      514.36     68.10 o 
   3  13   7        3.47       51.63     47.01 o 
   4  13   7      162.31      189.83     80.89 o 
  -6  14   7       51.40       98.06     70.36 o 
  -5  14   7      347.37      415.56     58.25 o 
  -4  14   7      707.05      738.04    108.73 o 
  -3  14   7      664.82      721.41     60.97 o 
  -2  14   7      198.15      302.95     45.19 o 
  -1  14   7      294.73      267.97     58.90 o 
   0  14   7      197.08      273.26     56.27 o 
   1  14   7        3.33       28.11     76.87 o 
   2  14   7      486.30      451.44     99.17 o 
   3  14   7       70.81       52.53     48.75 o 
  -4  15   7        6.45       27.90     65.79 o 
  -3  15   7     1550.67     1511.23    165.79 o 
  -2  15   7     1023.38      916.90     64.38 o 
  -1  15   7     3519.46     3410.37    236.99 o 
   0  15   7      262.14      275.93     61.55 o 
   1  15   7     2165.69     1853.86    109.16 o 
   2  15   7        4.38       27.89     52.56 o 
  -2  16   7       46.94      114.89     60.61 o 
  -1  16   7       11.28       84.15     38.74 o 
   0  16   7       17.77      196.84     79.64 o 
 -10   0   8      813.85      988.93    132.69 o 
  -8   0   8     1458.45     1503.06    124.65 o 
  -6   0   8     8789.94     8143.47    170.00 o 
  -4   0   8     1522.12     1557.93     74.79 o 
  -2   0   8     3033.27     2950.80    145.29 o 
   0   0   8    14625.34    14163.82    264.82 o 
   2   0   8    22562.49    24167.32    270.89 o 
   4   0   8     8859.10     9334.69    275.90 o 
   6   0   8     1329.81     1247.93    126.59 o 
 -10   1   8     2978.07     3078.90    267.04 o 
  -9   1   8      117.62      143.29     52.48 o 
  -8   1   8     2851.25     2794.29     96.92 o 
  -7   1   8       11.91      -13.77     33.20 o 
  -6   1   8     2321.20     2188.69     67.90 o 
  -5   1   8      993.56      826.39     44.23 o 
  -4   1   8      604.36      635.83     36.87 o 
  -3   1   8      998.87      920.22     39.94 o 
  -2   1   8      740.06      899.29     34.73 o 
  -1   1   8      499.28      559.53     27.86 o 
   0   1   8        1.85       13.38     23.58 o 
   1   1   8      280.77      343.68     46.08 o 
   2   1   8        8.25      -22.79     22.79 o 
   3   1   8        3.59      -26.48     26.48 o 
   4   1   8     1625.81     1666.41     90.95 o 
   5   1   8        7.23      -14.05     44.08 o 
   6   1   8     2062.91     2056.39    111.09 o 
   7   1   8       75.56      102.65     55.98 o 
 -10   2   8       97.24      183.64     51.58 o 
  -9   2   8      202.31      284.59     47.15 o 
  -8   2   8     2122.81     1973.41     82.76 o 
  -7   2   8     1136.62     1117.20     63.74 o 
  -6   2   8    12633.87    10967.91    177.41 o 
  -5   2   8      707.03      762.64     44.41 o 
  -4   2   8      366.51      421.01     34.37 o 
  -3   2   8     3854.19     3941.54     88.65 o 
  -2   2   8     9436.68     9596.20    170.00 o 
  -1   2   8     4541.61     4706.86    156.06 o 
   0   2   8    11052.92    11270.96    177.45 o 
   1   2   8     7948.64     8371.03    151.05 o 
   2   2   8    11528.73    12514.04    185.96 o 
   3   2   8     3632.74     3463.85     93.92 o 
   4   2   8     3465.13     3526.45    123.47 o 
   5   2   8     1113.95     1166.71     84.79 o 
   6   2   8       83.10       96.79     59.18 o 
   7   2   8      641.20      745.22    145.15 o 
 -10   3   8     1529.70     1589.60     98.46 o 
  -9   3   8     1537.50     1452.05     83.78 o 
  -8   3   8     1072.71     1123.59     69.66 o 
  -7   3   8     1327.29     1357.88     67.71 o 
  -6   3   8       27.40       -7.03     27.69 o 
  -5   3   8     6000.16     5543.87    162.40 o 
  -4   3   8    11291.87    10414.47    172.02 o 
  -3   3   8     4190.34     4102.05     86.93 o 
  -2   3   8     5374.47     4903.50    119.38 o 
  -1   3   8     3301.40     3318.80     69.89 o 
   0   3   8     4122.76     4430.37    100.80 o 
   1   3   8     1189.34     1229.36     69.80 o 
   2   3   8        9.66       -5.53     35.07 o 
   3   3   8        3.24      -25.63     29.16 o 
   4   3   8     2989.16     3067.81    116.74 o 
   5   3   8       69.24       -7.57     47.16 o 
   6   3   8     3716.16     3607.52    142.01 o 
   7   3   8     1065.07     1098.33     90.90 o 
 -10   4   8      198.94      223.14     45.76 o 
  -9   4   8      681.99      758.59     66.57 o 
  -8   4   8     1250.19     1174.76     67.10 o 
  -7   4   8        3.47      -32.50     32.50 o 
  -6   4   8     9142.91     8502.97    175.47 o 
  -5   4   8     1356.38     1385.11     62.11 o 
  -4   4   8     7355.75     6898.25     90.45 o 
  -3   4   8      803.61      854.48     29.21 o 
  -2   4   8      148.08      208.87     18.42 o 
  -1   4   8      893.30      885.59     53.43 o 
   0   4   8     2165.20     2349.66    129.72 o 
   1   4   8     2270.30     2198.76     64.14 o 
   2   4   8      981.27     1092.02     42.93 o 
   3   4   8     1432.59     1511.22     69.09 o 
   4   4   8      148.89       88.16     77.56 o 
   5   4   8      195.48      284.70     56.01 o 
   6   4   8     2448.95     2433.60    119.59 o 
   7   4   8      111.55      278.15    158.59 o 
 -10   5   8      142.22      213.67     45.93 o 
  -9   5   8      488.79      551.86     57.26 o 
  -8   5   8     1212.62     1155.73     75.73 o 
  -7   5   8       13.02      -28.26     28.26 o 
  -6   5   8     5194.58     5213.77    115.86 o 
  -5   5   8      887.83      924.74     52.41 o 
  -4   5   8    25493.11    23975.46    722.61 o 
  -3   5   8        4.44        7.08     15.76 o 
  -2   5   8    16207.16    16177.07    416.02 o 
  -1   5   8      144.25      193.55     23.78 o 
   0   5   8     6490.15     6513.65    289.08 o 
   1   5   8      143.03      152.18     24.31 o 
   2   5   8      449.63      534.78     42.87 o 
   3   5   8      550.80      679.39     47.95 o 
   4   5   8     2872.60     2865.41    113.41 o 
   5   5   8       11.59        0.28     40.90 o 
   6   5   8     3637.65     3567.56    137.98 o 
   7   5   8      410.59      378.73     77.98 o 
 -10   6   8      596.65      752.27     66.10 o 
  -9   6   8      471.66      574.85     54.26 o 
  -8   6   8      501.10      665.64     55.79 o 
  -7   6   8     1908.08     1914.18     83.04 o 
  -6   6   8     1463.86     1475.20     66.14 o 
  -5   6   8      796.45      759.00     47.52 o 
  -4   6   8     1715.48     1756.15     63.16 o 
  -3   6   8     1080.65     1132.46     35.95 o 
  -2   6   8       63.09       62.13     18.03 o 
  -1   6   8     1947.08     1924.84     69.17 o 
   0   6   8      584.51      639.40     35.64 o 
   1   6   8     2072.57     2074.61     87.54 o 
   2   6   8       23.48       -0.11     21.80 o 
   3   6   8     5891.67     5712.61    163.50 o 
   4   6   8      636.39      771.97     59.43 o 
   5   6   8     5925.44     5139.25    165.27 o 
   6   6   8     3148.75     2883.84    166.76 o 
   7   6   8     1205.54     1171.90     92.38 o 
  -9   7   8      610.87      643.10     59.62 o 
  -8   7   8       80.60      170.22     67.94 o 
  -7   7   8     4693.87     4716.98    116.67 o 
  -6   7   8       20.12       67.69     28.85 o 
  -5   7   8     2157.37     2185.60     72.46 o 
  -4   7   8     4251.63     4216.62    109.15 o 
  -3   7   8     3710.50     3789.46    176.82 o 
  -2   7   8     4834.34     4705.20    212.94 o 
  -1   7   8      704.48      689.96     59.43 o 
   0   7   8     3186.69     3097.81    178.12 o 
   1   7   8       19.48       -4.13     35.53 o 
   2   7   8     1117.33     1089.64     53.74 o 
   3   7   8       12.25        1.69     25.10 o 
   4   7   8     3044.74     3030.09    100.32 o 
   5   7   8      588.64      587.70     79.22 o 
   6   7   8     2111.14     1925.76    109.20 o 
  -9   8   8      268.65      380.11     64.87 o 
  -8   8   8     1854.70     1805.34    101.94 o 
  -7   8   8      160.89      234.48     53.76 o 
  -6   8   8      670.34      825.73     77.02 o 
  -5   8   8      576.86      569.29     58.36 o 
  -4   8   8     1316.84     1379.14     93.06 o 
  -3   8   8      117.25      158.46     28.81 o 
  -2   8   8      123.46      102.40     27.83 o 
  -1   8   8      879.93      837.57     51.84 o 
   0   8   8     1144.96     1133.75     57.19 o 
   1   8   8     1718.62     1724.58     70.33 o 
   2   8   8     1999.58     2022.62     82.96 o 
   3   8   8     1522.33     1427.11     68.57 o 
   4   8   8      774.45      870.28     64.08 o 
   5   8   8     2206.22     2069.87    108.98 o 
   6   8   8      247.09      327.83     60.58 o 
  -9   9   8      332.25      433.59     66.92 o 
  -8   9   8     2586.27     2545.14    392.11 o 
  -7   9   8     1801.39     1938.14    166.76 o 
  -6   9   8     1531.63     1490.79     89.80 o 
  -5   9   8     1653.80     1620.57    104.58 o 
  -4   9   8      130.54      176.99     35.09 o 
  -3   9   8     2833.57     2826.24    117.14 o 
  -2   9   8      413.49      519.70     49.82 o 
  -1   9   8      942.45      884.30     74.22 o 
   0   9   8       68.27       59.82     32.96 o 
   1   9   8      257.80      295.19     46.38 o 
   2   9   8     2147.96     2118.58    105.35 o 
   3   9   8      102.70      131.21     30.61 o 
   4   9   8      849.38      957.20     71.96 o 
   5   9   8     1286.40     1230.91     70.96 o 
   6   9   8       34.84       44.13     46.38 o 
  -8  10   8     2299.57     2354.89    199.86 o 
  -7  10   8       11.19       69.48     45.11 o 
  -6  10   8       30.16       16.77     53.60 o 
  -5  10   8        1.39      -24.52     24.52 o 
  -4  10   8      146.88      152.81     34.85 o 
  -3  10   8       14.26       62.03     25.70 o 
  -2  10   8     1570.18     1582.66     74.57 o 
  -1  10   8       15.04       -8.80     29.55 o 
   0  10   8    10728.67     9909.74    634.12 o 
   1  10   8       21.00       18.10     29.87 o 
   2  10   8     8917.08     8537.10    376.92 o 
   3  10   8       17.67      -26.68     26.68 o 
   4  10   8     2108.33     1866.04    126.76 o 
   5  10   8      194.08      316.50     47.31 o 
  -8  11   8     3431.37     3889.81    438.09 o 
  -7  11   8      251.10      332.18     58.57 o 
  -6  11   8      503.27      690.29     67.99 o 
  -5  11   8      352.33      459.99     45.63 o 
  -4  11   8        1.43       57.65     30.13 o 
  -3  11   8      352.60      350.07     46.57 o 
  -2  11   8     2631.85     2566.27    137.94 o 
  -1  11   8      675.43      654.18     70.16 o 
   0  11   8      444.09      504.33     59.96 o 
   1  11   8      259.60      300.51     44.98 o 
   2  11   8     1029.08     1124.43     74.77 o 
   3  11   8       18.98       46.49     47.75 o 
   4  11   8      746.11      844.00     66.40 o 
   5  11   8        7.48       82.83     39.53 o 
  -7  12   8      323.94      473.41     88.09 o 
  -6  12   8      220.31      412.19     86.43 o 
  -5  12   8        0.35       -4.54     60.70 o 
  -4  12   8      257.96      360.70     86.11 o 
  -3  12   8      567.25      566.93     60.24 o 
  -2  12   8      730.65      796.53     46.56 o 
  -1  12   8     1611.79     1605.51    131.95 o 
   0  12   8     2566.11     2405.50    166.09 o 
   1  12   8     1790.82     1827.91     98.12 o 
   2  12   8     3172.66     3063.33     96.40 o 
   3  12   8     1902.96     1748.40    130.37 o 
   4  12   8      388.54      420.74     52.65 o 
  -6  13   8      973.58     1279.51    124.38 o 
  -5  13   8      581.70      713.12     72.88 o 
  -4  13   8     1494.51     1594.86    208.87 o 
  -3  13   8      320.78      363.45     86.98 o 
  -2  13   8     4398.48     4237.84    379.90 o 
  -1  13   8      335.24      402.81     59.47 o 
   0  13   8       27.96       40.41     44.53 o 
   1  13   8      102.67      111.84     50.51 o 
   2  13   8     1970.55     1815.38    104.82 o 
   3  13   8       20.77       55.51     45.03 o 
  -5  14   8      102.54       11.44     43.15 o 
  -4  14   8     1065.98     1024.95     77.46 o 
  -3  14   8      240.12      247.99     52.10 o 
  -2  14   8      182.08      241.95     44.33 o 
  -1  14   8      174.50      183.57     54.34 o 
   0  14   8       15.38       15.48     55.54 o 
   1  14   8      161.48      197.41     94.60 o 
   2  14   8        7.55       34.74     48.79 o 
  -4  15   8     1831.23     1823.54    123.41 o 
  -3  15   8      154.30      224.89     51.02 o 
  -2  15   8     4900.63     4677.45    287.25 o 
  -1  15   8       10.91       72.84     40.67 o 
   0  15   8      920.41      919.32     83.73 o 
   1  15   8      354.35      357.38     69.65 o 
  -9   0   9     1929.90     1938.80    147.09 o 
  -7   0   9      174.06      266.06     60.81 o 
  -5   0   9       13.47       37.76     35.01 o 
  -3   0   9    12575.46    12785.10    257.62 o 
  -1   0   9    15601.73    16372.85    189.88 o 
   1   0   9    17487.94    18358.31    335.74 o 
   3   0   9     4143.82     4421.78    134.93 o 
   5   0   9      227.47      206.93     85.04 o 
   7   0   9     2055.53     2008.88    170.36 o 
 -10   1   9      232.44      348.79     58.79 o 
  -9   1   9     2636.93     2664.54    121.15 o 
  -8   1   9      483.32      533.72     58.51 o 
  -7   1   9      899.22      887.40     54.93 o 
  -6   1   9      799.57      785.75     50.11 o 
  -5   1   9       43.99       64.24     26.15 o 
  -4   1   9        1.86       14.18     23.56 o 
  -3   1   9     2003.02     2150.58     55.33 o 
  -2   1   9       26.41       52.29     19.90 o 
  -1   1   9       13.96       25.69     18.12 o 
   0   1   9      193.33      266.82     30.26 o 
   1   1   9       43.94       61.98     36.44 o 
   2   1   9      342.18      432.90     42.33 o 
   3   1   9      612.06      764.37     52.89 o 
   4   1   9       59.60       95.79     43.80 o 
   5   1   9      894.14      990.52     90.07 o 
   6   1   9      340.87      340.34    134.77 o 
   7   1   9     1534.21     1428.06    104.35 o 
 -10   2   9      126.12      211.19     53.46 o 
  -9   2   9      950.64     1008.52    110.20 o 
  -8   2   9      236.39      278.37     45.12 o 
  -7   2   9      227.58      253.84     41.59 o 
  -6   2   9      258.05      279.06     39.24 o 
  -5   2   9      208.80      232.26     34.43 o 
  -4   2   9     1603.28     1589.20     52.49 o 
  -3   2   9     8417.81     8562.76    244.34 o 
  -2   2   9     3442.48     3447.14     55.40 o 
  -1   2   9    11618.01    11765.38    185.36 o 
   0   2   9     8804.14     9225.76    189.00 o 
   1   2   9     7870.95     8116.27    158.81 o 
   2   2   9     3538.60     3783.91     83.07 o 
   3   2   9       14.31      -44.86     44.86 o 
   4   2   9     2956.24     3083.50    119.97 o 
   5   2   9     2360.19     2220.13    110.46 o 
   6   2   9      242.07      268.61     68.29 o 
   7   2   9     2808.45     2551.61    205.54 o 
 -10   3   9     1896.80     2158.18    142.80 o 
  -9   3   9       36.82       49.10     37.13 o 
  -8   3   9     1353.17     1315.70     69.56 o 
  -7   3   9     5949.55     5613.60    128.31 o 
  -6   3   9     4756.74     4581.23    110.32 o 
  -5   3   9     6564.60     6022.78    130.82 o 
  -4   3   9      262.71      273.83     32.85 o 
  -3   3   9     7318.26     7300.52    178.90 o 
  -2   3   9       83.95      155.75     20.00 o 
  -1   3   9       49.32       58.74     17.08 o 
   0   3   9      146.87      175.88     29.70 o 
   1   3   9     3844.57     3970.25    113.02 o 
   2   3   9     4222.60     4348.91     88.79 o 
   3   3   9     4588.40     4603.73    118.79 o 
   4   3   9     3212.20     3114.37    120.29 o 
   5   3   9     4017.04     3989.30    144.29 o 
   6   3   9     1274.01     1419.11    110.80 o 
   7   3   9       34.75      129.21     58.34 o 
 -10   4   9      162.92      281.24     48.37 o 
  -9   4   9     2726.63     2716.96    128.42 o 
  -8   4   9     1151.64     1129.06     66.87 o 
  -7   4   9     3153.76     2988.57     95.79 o 
  -6   4   9      461.78      517.19     53.47 o 
  -5   4   9     2572.27     2253.27    110.10 o 
  -4   4   9     1560.22     1593.87     69.87 o 
  -3   4   9      735.71      780.18     37.97 o 
  -2   4   9     4312.98     4232.59    101.79 o 
  -1   4   9      670.46      716.85     52.14 o 
   0   4   9    11732.86    11284.79    387.85 o 
   1   4   9       34.39       17.72     29.87 o 
   2   4   9      945.03     1057.32     48.64 o 
   3   4   9     2016.40     2035.76    154.94 o 
   4   4   9     1291.70     1192.69     80.89 o 
   5   4   9     4918.26     4612.46    153.50 o 
   6   4   9      133.25       76.21     81.03 o 
 -10   5   9      186.11      290.73     75.83 o 
  -9   5   9     1141.23     1189.22     71.31 o 
  -8   5   9        0.42        7.05     29.26 o 
  -7   5   9     6450.26     6267.91    135.59 o 
  -6   5   9     1094.15     1084.95     60.13 o 
  -5   5   9    12704.26    12435.78    329.93 o 
  -4   5   9      518.21      606.38     68.62 o 
  -3   5   9     5867.88     5842.81    112.35 o 
  -2   5   9      384.41      471.86     28.93 o 
  -1   5   9       35.58       29.51     19.14 o 
   0   5   9      503.22      608.32     38.31 o 
   1   5   9     5942.86     5696.61    254.17 o 
   2   5   9      119.58      137.55     34.35 o 
   3   5   9     8722.57     8605.05    273.70 o 
   4   5   9       72.74      108.41     64.68 o 
   5   5   9     6549.16     6654.63    181.06 o 
   6   5   9        5.49       57.93     52.56 o 
  -9   6   9     3355.41     3407.56    206.37 o 
  -8   6   9        4.07       14.41     32.97 o 
  -7   6   9     4914.56     4696.18    118.83 o 
  -6   6   9     7968.28     7607.08    152.35 o 
  -5   6   9     4317.08     4117.09    121.47 o 
  -4   6   9     2167.23     2195.63     57.97 o 
  -3   6   9      283.32      355.83     31.23 o 
  -2   6   9     4226.92     4371.06    100.57 o 
  -1   6   9       50.69       57.04     19.04 o 
   0   6   9     3590.37     3472.49    165.12 o 
   1   6   9      131.22      130.52     24.99 o 
   2   6   9     8453.55     8228.26    226.99 o 
   3   6   9      822.05      849.00     53.93 o 
   4   6   9      791.14      740.47     75.89 o 
   5   6   9     2138.26     1858.14    135.32 o 
   6   6   9      274.85      330.85     63.99 o 
  -9   7   9        7.89      102.10     36.43 o 
  -8   7   9     1344.77     1268.06     66.56 o 
  -7   7   9      121.08      185.99     35.54 o 
  -6   7   9       43.88       64.60     46.76 o 
  -5   7   9     4720.84     4867.41    146.30 o 
  -4   7   9      904.74      919.81     50.01 o 
  -3   7   9     3081.43     2959.35     83.43 o 
  -2   7   9      889.01      946.88     45.24 o 
  -1   7   9      380.73      382.54     42.39 o 
   0   7   9      634.06      700.59     49.57 o 
   1   7   9     3720.36     3585.31    223.55 o 
   2   7   9      118.71      113.31     29.89 o 
   3   7   9     3033.73     2947.87     85.84 o 
   4   7   9      112.95      125.44     48.91 o 
   5   7   9     1786.93     1495.98     96.33 o 
   6   7   9      799.23      792.82     87.84 o 
  -9   8   9     1221.65     1203.28     92.55 o 
  -8   8   9      601.71      647.85     75.09 o 
  -7   8   9     1371.41     1436.67     90.99 o 
  -6   8   9     5700.90     5694.71    177.70 o 
  -5   8   9      360.03      434.40     61.31 o 
  -4   8   9     2879.69     2818.76     84.06 o 
  -3   8   9     1013.71      931.68     60.83 o 
  -2   8   9      848.99      913.97     45.38 o 
  -1   8   9     5909.25     5499.84    283.54 o 
   0   8   9      185.96      196.65     37.58 o 
   1   8   9     4004.21     3667.28    149.31 o 
   2   8   9      463.47      439.55     43.34 o 
   3   8   9      463.87      473.75     49.20 o 
   4   8   9       14.64       62.66     33.05 o 
   5   8   9      120.76      123.16     47.56 o 
  -8   9   9     1597.26     1637.74    149.59 o 
  -7   9   9     2123.54     2122.86    234.90 o 
  -6   9   9      305.96      424.19     63.52 o 
  -5   9   9      639.80      735.96     76.24 o 
  -4   9   9     3602.19     3461.58    268.43 o 
  -3   9   9      509.17      601.73     49.30 o 
  -2   9   9      344.25      404.78     38.65 o 
  -1   9   9      677.67      746.08     54.43 o 
   0   9   9      209.99      216.89     58.11 o 
   1   9   9      683.35      723.30     55.04 o 
   2   9   9      299.56      363.36     40.04 o 
   3   9   9      347.91      385.00     42.88 o 
   4   9   9      354.90      505.53     55.97 o 
   5   9   9       46.75       83.80     42.70 o 
  -8  10   9       58.04      105.18     49.50 o 
  -7  10   9      964.15     1180.37    125.07 o 
  -6  10   9      300.31      406.46    114.68 o 
  -5  10   9      315.25      495.44    152.91 o 
  -4  10   9      102.09      153.61     32.37 o 
  -3  10   9     5435.18     5515.51    463.91 o 
  -2  10   9       38.36       66.24     26.07 o 
  -1  10   9     6870.03     6808.38    468.60 o 
   0  10   9       71.59      158.09     35.01 o 
   1  10   9     3498.34     3638.03    150.25 o 
   2  10   9        8.58      -24.89     24.89 o 
   3  10   9      658.88      689.53     53.39 o 
   4  10   9       63.81      131.47     38.56 o 
  -7  11   9     1152.40     1204.29    116.76 o 
  -6  11   9     1177.15     1376.88    202.77 o 
  -5  11   9     1258.02     1464.57     89.72 o 
  -4  11   9       59.76      138.20     33.94 o 
  -3  11   9     1159.83     1127.66     79.71 o 
  -2  11   9      324.98      352.45     39.33 o 
  -1  11   9      263.46      259.64     41.10 o 
   0  11   9      466.32      568.42     55.71 o 
   1  11   9      881.78      935.19     62.58 o 
   2  11   9        4.81       33.61     25.72 o 
   3  11   9      269.60      327.21     39.12 o 
   4  11   9       86.51      145.65     45.82 o 
  -7  12   9     1774.55     1964.19    267.87 o 
  -6  12   9      917.70     1031.84     77.96 o 
  -5  12   9       25.06       83.82     57.90 o 
  -4  12   9     1460.03     1514.10    157.21 o 
  -3  12   9     1949.45     2047.28    145.77 o 
  -2  12   9     2005.77     2096.74    127.03 o 
  -1  12   9     6059.55     5432.86    391.26 o 
   0  12   9     1556.57     1540.56     92.61 o 
   1  12   9     4598.57     4442.40    217.23 o 
   2  12   9     1170.59     1161.18     79.87 o 
   3  12   9      116.29      223.64     39.06 o 
  -6  13   9      528.93      570.64     97.23 o 
  -5  13   9     1752.57     1715.53    144.05 o 
  -4  13   9       92.11      190.10     48.80 o 
  -3  13   9     1097.68     1190.83    166.48 o 
  -2  13   9      109.99      132.31     41.15 o 
  -1  13   9        0.90       57.17     34.06 o 
   0  13   9      142.43      116.22     36.99 o 
   1  13   9     1326.01     1139.34     86.36 o 
   2  13   9        4.05       95.93     38.36 o 
  -5  14   9     1029.35     1049.59    114.13 o 
  -4  14   9      454.81      536.79     62.15 o 
  -3  14   9       98.03      180.78     43.46 o 
  -2  14   9      642.36      713.83    136.57 o 
  -1  14   9        7.25       83.29     39.45 o 
   0  14   9      545.35      642.49     75.50 o 
   1  14   9       91.89      139.61     49.45 o 
  -2  15   9       18.53      -15.64     41.99 o 
  -1  15   9      212.78      341.23     51.46 o 
 -10   0  10      280.55      389.48     91.41 o 
  -8   0  10     1729.44     1595.56     98.27 o 
  -6   0  10      337.00      322.82     57.14 o 
  -4   0  10     8931.71     8714.08    164.25 o 
  -2   0  10    13053.85    13398.25    365.79 o 
   0   0  10    27306.33    27238.98    416.07 o 
   2   0  10      763.55      735.46     69.53 o 
   4   0  10      728.08      939.90    106.65 o 
   6   0  10     4077.13     3954.88    223.82 o 
 -10   1  10     2545.02     2737.62    253.33 o 
  -9   1  10      527.88      612.55     62.06 o 
  -8   1  10      305.75      347.83     49.22 o 
  -7   1  10       61.69       86.91     29.75 o 
  -6   1  10      544.12      606.42     49.79 o 
  -5   1  10        0.36      -11.44     23.97 o 
  -4   1  10     3414.15     3329.00     74.69 o 
  -3   1  10      394.24      421.17     36.18 o 
  -2   1  10        5.02       18.92     23.03 o 
  -1   1  10       38.12        1.34     20.14 o 
   0   1  10      140.64      199.54     31.23 o 
   1   1  10     1010.62     1090.79     68.26 o 
   2   1  10      184.23      137.34     33.28 o 
   3   1  10     1530.84     1587.61     62.85 o 
   4   1  10     1498.47     1372.30     91.05 o 
   5   1  10      731.48      904.43     89.32 o 
   6   1  10     2015.61     1940.56    114.08 o 
 -10   2  10     1261.88     1343.48     91.87 o 
  -9   2  10     1085.85     1130.63     72.55 o 
  -8   2  10      207.57      204.67     48.76 o 
  -7   2  10     2196.34     2091.73    108.85 o 
  -6   2  10      481.68      457.58     47.82 o 
  -5   2  10     2119.34     2021.55     63.80 o 
  -4   2  10     4963.31     4557.42    167.17 o 
  -3   2  10     2440.43     2557.30    111.91 o 
  -2   2  10     5326.06     4978.30    124.03 o 
  -1   2  10     3792.49     3994.85     70.85 o 
   0   2  10    10702.58    10472.33    183.13 o 
   1   2  10      819.81      933.58     66.20 o 
   2   2  10     1650.81     1766.67     63.87 o 
   3   2  10      174.91      129.42     39.20 o 
   4   2  10     1402.37     1526.89     92.40 o 
   5   2  10      302.82      353.45     90.17 o 
   6   2  10     3838.82     3740.21    150.44 o 
 -10   3  10       47.51      106.10     51.84 o 
  -9   3  10      372.71      453.78     64.83 o 
  -8   3  10     5029.91     4871.53    128.03 o 
  -7   3  10      450.90      600.03     55.28 o 
  -6   3  10     1651.23     1659.12     72.41 o 
  -5   3  10      475.94      549.84     43.31 o 
  -4   3  10     1872.30     1876.82     85.46 o 
  -3   3  10     3528.93     3742.19    122.43 o 
  -2   3  10     2989.79     3063.03     56.76 o 
  -1   3  10     4080.76     4013.82    143.04 o 
   0   3  10     7982.40     7967.52    425.76 o 
   1   3  10     9788.40     9475.03    180.50 o 
   2   3  10     9271.12     9288.75    190.96 o 
   3   3  10     3272.63     3222.29    146.28 o 
   4   3  10     1400.94     1430.94    114.96 o 
   5   3  10     1189.90     1205.57     91.15 o 
   6   3  10        9.83       36.77     51.68 o 
 -10   4  10     4696.73     4883.38    141.34 o 
  -9   4  10      219.61      337.17     48.35 o 
  -8   4  10     3263.26     3161.91    105.26 o 
  -7   4  10     1012.48     1026.06     91.74 o 
  -6   4  10     2260.23     2176.63     81.23 o 
  -5   4  10     3412.71     3279.29     93.54 o 
  -4   4  10      239.80      255.28     37.68 o 
  -3   4  10     3915.44     3779.05     83.86 o 
  -2   4  10      620.78      686.97     31.31 o 
  -1   4  10     2250.78     2093.71     51.18 o 
   0   4  10      882.08      930.53     77.32 o 
   1   4  10       10.44       16.32     28.58 o 
   2   4  10     2815.23     2873.65     76.93 o 
   3   4  10      151.80      162.04     40.98 o 
   4   4  10     1680.46     1784.91     96.96 o 
   5   4  10      402.79      427.90    122.16 o 
   6   4  10     1306.95     1354.92     94.31 o 
  -9   5  10      541.51      649.76     72.78 o 
  -8   5  10     3579.77     3585.97    203.37 o 
  -7   5  10     3325.92     3203.44    100.04 o 
  -6   5  10     2951.52     2867.02     90.66 o 
  -5   5  10      312.39      415.77     54.19 o 
  -4   5  10     1286.00     1368.41     60.62 o 
  -3   5  10       14.64       15.27     25.35 o 
  -2   5  10     3004.31     2964.00     73.30 o 
  -1   5  10     2337.72     2232.83     58.12 o 
   0   5  10    12245.79    11604.39    576.40 o 
   1   5  10        4.00       12.07     21.64 o 
   2   5  10    11642.38    11563.88    146.81 o 
   3   5  10       12.36      -18.76     29.94 o 
   4   5  10     4062.14     4050.08    141.71 o 
   5   5  10      211.56      182.23     56.69 o 
   6   5  10     1321.32     1371.48    136.29 o 
  -9   6  10      468.55      575.28     58.85 o 
  -8   6  10     4389.06     4346.25    121.82 o 
  -7   6  10       80.76      122.85     57.16 o 
  -6   6  10     1720.93     1628.46     69.81 o 
  -5   6  10     1500.92     1589.35     69.64 o 
  -4   6  10        4.53       12.68     25.30 o 
  -3   6  10     1903.04     1912.68     64.39 o 
  -2   6  10      413.68      484.00     29.56 o 
  -1   6  10     1225.21     1132.53     54.26 o 
   0   6  10       52.41      118.72     31.77 o 
   1   6  10     1869.35     1708.86    102.45 o 
   2   6  10      169.97      234.90     34.00 o 
   3   6  10       16.84       52.78     36.50 o 
   4   6  10      889.77      947.95     83.75 o 
   5   6  10       18.07       92.78     44.96 o 
  -9   7  10      405.16      570.60     75.96 o 
  -8   7  10      310.91      424.60    136.98 o 
  -7   7  10     1336.17     1486.29     93.75 o 
  -6   7  10     2715.97     2774.88    121.61 o 
  -5   7  10        0.13      -34.17     34.17 o 
  -4   7  10      516.05      578.52     64.64 o 
  -3   7  10      297.45      308.59     38.06 o 
  -2   7  10      126.49      182.65     28.66 o 
  -1   7  10     1537.86     1540.88     65.98 o 
   0   7  10     1454.07     1410.94     65.46 o 
   1   7  10      288.94      319.51     41.84 o 
   2   7  10     3480.52     3125.74    138.62 o 
   3   7  10      229.96      271.69     38.42 o 
   4   7  10     1368.75     1269.47    117.18 o 
   5   7  10     1849.40     1723.36    106.06 o 
  -9   8  10     1775.45     1838.78    259.14 o 
  -8   8  10     1409.85     1542.31    160.25 o 
  -7   8  10      534.09      721.57    138.09 o 
  -6   8  10      301.28      464.67     67.25 o 
  -5   8  10     1047.00     1110.93     81.78 o 
  -4   8  10     2747.10     2800.43    114.42 o 
  -3   8  10      135.29      181.05     33.55 o 
  -2   8  10     3489.49     3431.54    179.63 o 
  -1   8  10      565.02      646.67     52.26 o 
   0   8  10       12.28       13.02     27.87 o 
   1   8  10     1479.30     1479.63     69.48 o 
   2   8  10        2.09       22.68     30.92 o 
   3   8  10      101.30      120.44     32.81 o 
   4   8  10     2221.04     2219.04    115.56 o 
   5   8  10      139.86      264.98    117.18 o 
  -8   9  10       37.61      106.77     49.33 o 
  -7   9  10     1593.69     1621.48    168.84 o 
  -6   9  10     4496.33     4702.85    169.39 o 
  -5   9  10      640.09      814.15     75.75 o 
  -4   9  10     2507.76     2575.72    112.93 o 
  -3   9  10        1.30       72.48     27.50 o 
  -2   9  10      800.26      797.41     64.93 o 
  -1   9  10      151.45      213.04     37.41 o 
   0   9  10       20.25      118.43     34.21 o 
   1   9  10     1251.62     1115.84     85.52 o 
   2   9  10       75.00      121.98     32.26 o 
   3   9  10      679.49      620.42     51.29 o 
   4   9  10        6.58       94.99     37.56 o 
  -8  10  10        6.04       44.90     49.65 o 
  -7  10  10       13.13       43.03     65.51 o 
  -6  10  10     4282.95     4725.29    621.89 o 
  -5  10  10      869.56     1036.36     83.30 o 
  -4  10  10     6612.68     6837.69    182.28 o 
  -3  10  10       38.01       81.00     35.36 o 
  -2  10  10     8527.78     8541.40    650.62 o 
  -1  10  10       23.72      118.96     36.59 o 
   0  10  10      965.91      854.48     56.50 o 
   1  10  10       78.27       74.62     35.88 o 
   2  10  10      940.79      872.69     51.97 o 
   3  10  10       13.82        9.16     31.01 o 
   4  10  10      769.12      831.83     65.74 o 
  -7  11  10       41.34       65.80    110.11 o 
  -6  11  10     5516.92     6017.79    284.63 o 
  -5  11  10       60.66       69.17     42.78 o 
  -4  11  10     1627.95     1835.20    123.69 o 
  -3  11  10       64.91       87.43     32.66 o 
  -2  11  10      270.68      396.07     47.36 o 
  -1  11  10      188.51      217.84     39.35 o 
   0  11  10       38.37       19.53     30.44 o 
   1  11  10      210.22      306.22     88.09 o 
   2  11  10       30.13       55.52     28.22 o 
   3  11  10      535.54      580.62     69.53 o 
  -6  12  10     2181.69     2372.23    161.36 o 
  -5  12  10     1833.15     1891.19    185.60 o 
  -4  12  10     5498.90     5680.58    393.77 o 
  -3  12  10     4200.60     3935.22    184.58 o 
  -2  12  10     4701.92     4798.55    453.93 o 
  -1  12  10     2092.05     2079.42    164.10 o 
   0  12  10       33.06       86.93     37.36 o 
   1  12  10      440.69      544.59     56.02 o 
   2  12  10       14.29       79.07     30.88 o 
  -5  13  10       43.34      132.96     73.96 o 
  -4  13  10      866.59      778.69    114.13 o 
  -3  13  10        8.81       68.62     35.07 o 
  -2  13  10        9.87       74.19     33.33 o 
  -1  13  10      767.66      780.29     51.63 o 
   0  13  10      596.98      754.82     99.12 o 
   1  13  10        7.78       79.08     32.59 o 
  -4  14  10      152.01      139.06     68.14 o 
  -3  14  10     1019.77     1072.73     78.73 o 
  -2  14  10        7.69      113.03     45.33 o 
  -1  14  10      166.13      260.86     42.16 o 
   0  14  10      456.58      557.45    138.23 o 
  -9   0  11      445.74      390.58     87.54 o 
  -7   0  11     4596.50     4308.86    144.88 o 
  -5   0  11     5377.44     4784.84    276.87 o 
  -3   0  11     2873.95     2864.60     98.08 o 
  -1   0  11       20.33       57.55     30.26 o 
   1   0  11    14061.07    13916.72    326.32 o 
   3   0  11     7628.72     7160.07    182.65 o 
   5   0  11     6899.25     6622.76    274.24 o 
 -10   1  11       44.95      160.95     49.30 o 
  -9   1  11     2576.77     2514.82     99.50 o 
  -8   1  11      227.83      344.59     43.09 o 
  -7   1  11     6096.17     5554.28    113.30 o 
  -6   1  11       74.24       65.93     31.91 o 
  -5   1  11     6214.07     5633.56    102.77 o 
  -4   1  11      256.48      308.19     35.13 o 
  -3   1  11      316.30      441.34     42.44 o 
  -2   1  11      827.41      864.76     40.48 o 
  -1   1  11       78.60       96.95     32.19 o 
   0   1  11     1544.69     1540.51     80.20 o 
   1   1  11       50.50       47.99     37.70 o 
   2   1  11      161.19      149.10     31.36 o 
   3   1  11     3231.11     3265.82     89.66 o 
   4   1  11      492.89      630.40     89.89 o 
   5   1  11     2477.35     2556.37    124.61 o 
 -10   2  11     1384.86     1355.04     78.00 o 
  -9   2  11      262.00      328.70     47.42 o 
  -8   2  11     1622.50     1454.79     74.11 o 
  -7   2  11     1935.28     1952.55     71.82 o 
  -6   2  11     1507.86     1478.75     59.93 o 
  -5   2  11     2846.63     2738.46     74.36 o 
  -4   2  11     1237.66     1301.17     51.98 o 
  -3   2  11     4943.69     4801.44     94.88 o 
  -2   2  11      379.02      493.77     49.07 o 
  -1   2  11     1638.25     1584.43     62.24 o 
   0   2  11      627.28      769.05     63.51 o 
   1   2  11     5558.13     5739.37    177.29 o 
   2   2  11     1932.14     2005.75     67.55 o 
   3   2  11     3462.58     3484.76     92.26 o 
   4   2  11     1872.29     2090.96    110.08 o 
   5   2  11     3690.10     3679.24    193.21 o 
  -9   3  11     1931.59     1910.10     86.99 o 
  -8   3  11     1126.62     1169.51     70.14 o 
  -7   3  11     1798.52     1729.54     77.49 o 
  -6   3  11      491.10      511.95     57.14 o 
  -5   3  11      167.06      177.21     33.01 o 
  -4   3  11     3633.98     3535.93    136.62 o 
  -3   3  11     4079.02     4047.58     97.68 o 
  -2   3  11     1678.76     1717.76     65.73 o 
  -1   3  11     9360.87     9556.09    145.16 o 
   0   3  11     1482.74     1637.81     82.13 o 
   1   3  11     4253.66     4340.48    195.29 o 
   2   3  11      372.26      457.76     43.93 o 
   3   3  11       74.72      110.70     52.47 o 
   4   3  11     1553.93     1529.78    114.27 o 
   5   3  11      247.81      252.45     65.10 o 
  -9   4  11     4208.58     4149.99    276.23 o 
  -8   4  11     2139.23     2223.81     90.97 o 
  -7   4  11       80.19       72.23     49.93 o 
  -6   4  11     1511.45     1491.89     67.63 o 
  -5   4  11      110.38      179.18     36.01 o 
  -4   4  11     1450.36     1539.01     65.63 o 
  -3   4  11      555.73      689.25     55.55 o 
  -2   4  11     1090.48     1116.64     44.67 o 
  -1   4  11       13.95       10.05     17.89 o 
   0   4  11     5748.51     5820.77    257.48 o 
   1   4  11     1828.63     1856.30     70.77 o 
   2   4  11      238.32      339.23     51.54 o 
   3   4  11      570.15      611.00     61.18 o 
   4   4  11       66.72      256.67    103.74 o 
   5   4  11       65.68      116.55     52.06 o 
  -9   5  11     2295.96     2352.25    114.35 o 
  -8   5  11      471.95      598.29     52.56 o 
  -7   5  11     2190.22     2125.91     84.57 o 
  -6   5  11     1178.64     1187.11     61.87 o 
  -5   5  11       56.07       92.18     31.34 o 
  -4   5  11      549.21      618.59     48.62 o 
  -3   5  11     6171.19     6375.92    122.84 o 
  -2   5  11      276.53      354.82     31.74 o 
  -1   5  11     9477.54     8929.54    320.52 o 
   0   5  11      240.44      268.81     59.60 o 
   1   5  11    11385.18    10844.02    281.16 o 
   2   5  11       45.96      111.09     32.06 o 
   3   5  11     3164.72     3117.38    102.63 o 
   4   5  11      249.79      206.65     79.50 o 
   5   5  11      239.02      208.87     77.01 o 
  -9   6  11     2633.02     2682.58    101.13 o 
  -8   6  11      876.63      935.68     62.06 o 
  -7   6  11        9.73        9.98     31.80 o 
  -6   6  11     1800.57     1735.46     73.35 o 
  -5   6  11      393.86      465.55     42.59 o 
  -4   6  11      589.57      762.94     75.38 o 
  -3   6  11     1859.41     1921.85     95.39 o 
  -2   6  11      539.65      640.54     47.59 o 
  -1   6  11       50.07       34.50     26.47 o 
   0   6  11     4453.30     4267.40    106.03 o 
   1   6  11      212.03      194.73     37.58 o 
   2   6  11      231.30      299.63     44.91 o 
   3   6  11     1036.84     1052.39     66.09 o 
   4   6  11     1854.61     1769.36    102.62 o 
   5   6  11       50.68      126.62     50.75 o 
  -9   7  11      402.93      528.15     70.15 o 
  -8   7  11      219.47      234.32     58.09 o 
  -7   7  11      286.40      404.75     64.22 o 
  -6   7  11     1387.27     1344.64     90.69 o 
  -5   7  11       33.18       86.80     43.08 o 
  -4   7  11     1406.73     1533.59     89.69 o 
  -3   7  11     2188.46     2247.82    103.70 o 
  -2   7  11     1777.03     1772.75     70.46 o 
  -1   7  11     5214.84     5013.03    140.58 o 
   0   7  11     1181.63     1189.54     78.60 o 
   1   7  11     5524.61     5188.98    257.24 o 
   2   7  11     2244.28     2097.04    124.25 o 
   3   7  11       65.29      152.58     40.50 o 
   4   7  11      371.77      445.97     76.87 o 
  -8   8  11       76.26       96.78     50.34 o 
  -7   8  11     1406.66     1444.10    110.67 o 
  -6   8  11      986.91     1099.49     87.82 o 
  -5   8  11     2678.33     2704.02    142.94 o 
  -4   8  11       78.11       75.21     38.33 o 
  -3   8  11     3152.26     3141.79     94.10 o 
  -2   8  11      360.50      412.88     48.02 o 
  -1   8  11       24.44       75.81     29.47 o 
   0   8  11     1617.69     1650.88    100.53 o 
   1   8  11      170.32      214.62     37.57 o 
   2   8  11       69.80       66.66     30.50 o 
   3   8  11     3446.60     3198.15     95.92 o 
   4   8  11      488.16      492.91     88.37 o 
  -8   9  11       28.91       16.46     43.23 o 
  -7   9  11     1779.64     1964.95    151.52 o 
  -6   9  11      913.78      949.87     79.11 o 
  -5   9  11     1071.05     1161.57     83.24 o 
  -4   9  11     1369.22     1557.23     93.83 o 
  -3   9  11      105.43      160.47     31.97 o 
  -2   9  11     3491.31     3372.86    129.80 o 
  -1   9  11       23.03       58.32     31.59 o 
   0   9  11     4661.64     4509.09    165.73 o 
   1   9  11      693.18      817.04     64.33 o 
   2   9  11     1965.59     1813.08     71.48 o 
   3   9  11        4.64       19.90     44.86 o 
  -7  10  11     1670.86     1818.81    107.08 o 
  -6  10  11      356.87      564.22     91.27 o 
  -5  10  11     6908.03     7096.80    195.60 o 
  -4  10  11      595.22      727.08     79.21 o 
  -3  10  11     6679.16     6305.76    382.96 o 
  -2  10  11      156.04      239.18     36.99 o 
  -1  10  11      999.53      906.81     67.34 o 
   0  10  11     1391.74     1302.53     76.91 o 
   1  10  11      150.94      133.95     39.38 o 
   2  10  11       71.84      123.44     32.14 o 
   3  10  11     2780.72     2696.67    110.83 o 
  -6  11  11      283.16      471.48    115.37 o 
  -5  11  11     1191.64     1381.43     91.97 o 
  -4  11  11      495.97      538.22     70.07 o 
  -3  11  11      188.27      179.20     36.76 o 
  -2  11  11      674.70      789.92     59.19 o 
  -1  11  11      116.98      120.61     36.27 o 
   0  11  11      266.91      339.36     45.69 o 
   1  11  11       58.17       51.22     37.51 o 
   2  11  11      341.68      419.82     41.69 o 
  -5  12  11     3007.82     3408.02    169.11 o 
  -4  12  11     1856.77     1884.51    125.62 o 
  -3  12  11     1466.06     1677.96    175.86 o 
  -2  12  11       80.43       59.23     46.57 o 
  -1  12  11       25.25       42.78     36.33 o 
   0  12  11       15.44       22.76     35.93 o 
   1  12  11       46.69      162.07     32.80 o 
  -4  13  11     1428.73     1648.39     99.32 o 
  -3  13  11      836.46      869.60     58.08 o 
  -2  13  11     1137.76     1120.84     64.42 o 
  -1  13  11     2366.25     2357.08    246.41 o 
   0  13  11      857.30      821.45     72.84 o 
  -8   0  12     1631.61     1627.82    122.58 o 
  -6   0  12     1607.04     1484.26    178.26 o 
  -4   0  12     1301.19     1196.59     80.06 o 
  -2   0  12      822.36      912.16     85.73 o 
   0   0  12      373.57      370.64     78.12 o 
   2   0  12     6764.65     6773.54    177.83 o 
   4   0  12     2443.67     2680.91    179.23 o 
  -9   1  12      288.40      283.26     51.37 o 
  -8   1  12     7569.30     7151.57    138.58 o 
  -7   1  12      548.30      589.59     49.29 o 
  -6   1  12     3540.52     3414.80    160.45 o 
  -5   1  12     1686.04     1582.07     60.26 o 
  -4   1  12       78.81       33.51     27.00 o 
  -3   1  12      263.55      263.14     33.88 o 
  -2   1  12      260.47      349.37     62.34 o 
  -1   1  12      106.84      163.54     56.71 o 
   0   1  12       21.08       10.71     33.80 o 
   1   1  12      108.01       56.36     37.95 o 
   2   1  12      952.55      990.06     53.19 o 
   3   1  12       26.91       27.51     33.36 o 
   4   1  12     2733.03     2560.83    124.41 o 
   5   1  12      107.89       56.32     53.51 o 
  -9   2  12      399.80      583.64     54.34 o 
  -8   2  12     1491.73     1589.94    166.08 o 
  -7   2  12      840.39      884.87     53.76 o 
  -6   2  12     4061.36     3986.09     94.04 o 
  -5   2  12        3.16        3.71     24.49 o 
  -4   2  12     4070.86     3629.20     81.80 o 
  -3   2  12        1.33      -24.89     24.89 o 
  -2   2  12      212.28      298.96     39.32 o 
  -1   2  12      342.58      463.06     44.93 o 
   0   2  12      181.31      201.90     44.58 o 
   1   2  12     4215.77     4039.28    131.27 o 
   2   2  12     6155.64     6069.53    118.23 o 
   3   2  12     2904.09     2884.13     86.80 o 
   4   2  12     1218.65     1215.67    184.49 o 
   5   2  12     2540.24     2204.34    117.91 o 
  -9   3  12     2395.95     2344.84     96.56 o 
  -8   3  12     1322.83     1181.99     68.59 o 
  -7   3  12     2833.11     2734.81     96.49 o 
  -6   3  12      169.30      250.61     35.18 o 
  -5   3  12     2542.16     2479.94     84.97 o 
  -4   3  12     4403.53     4403.15    108.49 o 
  -3   3  12      493.19      600.92     56.37 o 
  -2   3  12     1893.54     1973.23    135.63 o 
  -1   3  12      747.08      782.48     49.13 o 
   0   3  12      262.56      326.85     52.85 o 
   1   3  12       22.92        2.48     31.92 o 
   2   3  12      348.78      438.06     45.31 o 
   3   3  12      502.10      552.27     60.92 o 
   4   3  12     2384.69     2337.40    116.55 o 
   5   3  12        5.47      -19.04     51.25 o 
  -9   4  12      547.08      722.10     99.75 o 
  -8   4  12       63.43       76.05     35.76 o 
  -7   4  12     1617.93     1481.57     73.76 o 
  -6   4  12      319.39      369.17     46.70 o 
  -5   4  12       37.22       36.50     28.84 o 
  -4   4  12     1627.99     1681.81     69.41 o 
  -3   4  12      212.55      211.72     56.82 o 
  -2   4  12        9.42       21.80     34.95 o 
  -1   4  12      429.81      515.19     36.60 o 
   0   4  12      711.85      751.85     62.28 o 
   1   4  12     5140.15     5140.21    226.69 o 
   2   4  12       82.02       67.61     32.29 o 
   3   4  12     2146.55     2000.76     98.64 o 
   4   4  12      525.14      570.36     71.34 o 
  -9   5  12        1.33      -51.91     55.54 o 
  -8   5  12        2.02       24.80     36.40 o 
  -7   5  12       96.88       83.96     46.16 o 
  -6   5  12     2377.98     2366.90     87.86 o 
  -5   5  12       31.96       60.17     29.72 o 
  -4   5  12     9310.04     8757.17    337.94 o 
  -3   5  12        1.97       36.35     31.75 o 
  -2   5  12    16132.48    15635.76    320.78 o 
  -1   5  12      415.91      499.86     30.55 o 
   0   5  12    11503.00    10580.55    358.17 o 
   1   5  12       74.21      108.82     49.66 o 
   2   5  12      945.94      954.23     81.28 o 
   3   5  12      942.26      898.68     90.79 o 
   4   5  12      123.54      113.57     82.55 o 
  -8   6  12      209.95      194.37     62.32 o 
  -7   6  12        5.29       59.72     50.40 o 
  -6   6  12     1219.72     1145.16     84.30 o 
  -5   6  12     2034.11     2062.46    104.49 o 
  -4   6  12     4076.85     4023.65    158.59 o 
  -3   6  12      573.16      629.44     76.04 o 
  -2   6  12      289.71      395.15     41.14 o 
  -1   6  12       49.38       64.26     26.57 o 
   0   6  12        7.42       46.74     31.71 o 
   1   6  12       95.61      172.80     76.32 o 
   2   6  12      550.26      625.15     58.65 o 
   3   6  12      650.25      732.41     65.31 o 
   4   6  12      201.97      286.20     60.82 o 
  -8   7  12      625.07      755.12     84.20 o 
  -7   7  12     1655.19     1861.12    107.91 o 
  -6   7  12      249.78      332.33     60.53 o 
  -5   7  12     2526.99     2571.37    118.60 o 
  -4   7  12     1835.15     2038.06    103.28 o 
  -3   7  12     4676.61     4420.02    210.39 o 
  -2   7  12     2859.75     2777.12    139.31 o 
  -1   7  12     2833.90     2860.34    168.83 o 
   0   7  12     1225.36     1226.29     84.89 o 
   1   7  12     1413.91     1308.49     67.50 o 
   2   7  12      225.75      260.83     43.05 o 
   3   7  12       16.85       46.01     36.91 o 
  -8   8  12      727.64      841.42    115.51 o 
  -7   8  12       77.13       86.18     69.95 o 
  -6   8  12     1386.59     1392.77     92.91 o 
  -5   8  12       19.29      134.73     48.82 o 
  -4   8  12     1567.88     1664.75     97.64 o 
  -3   8  12       85.37      152.64     73.82 o 
  -2   8  12      223.91      227.32     35.05 o 
  -1   8  12      685.52      728.88     80.69 o 
   0   8  12     4037.25     3850.82    175.15 o 
   1   8  12       14.23       57.73     34.82 o 
   2   8  12     4797.86     4303.93    247.97 o 
   3   8  12      571.78      613.99     61.12 o 
  -7   9  12      167.67      161.37     55.30 o 
  -6   9  12     1170.67     1318.08    107.20 o 
  -5   9  12     1208.59     1297.75     90.58 o 
  -4   9  12      465.78      502.56     69.42 o 
  -3   9  12     2616.33     2657.41    259.42 o 
  -2   9  12      493.95      621.77     50.15 o 
  -1   9  12     1536.89     1455.85     70.68 o 
   0   9  12      579.79      625.17     65.17 o 
   1   9  12     1183.13     1131.97    136.49 o 
   2   9  12      336.11      419.44     41.60 o 
   3   9  12       53.21       67.28     48.50 o 
  -6  10  12     2658.16     2703.16    233.80 o 
  -5  10  12      424.52      443.34     64.60 o 
  -4  10  12      898.05      982.88     84.73 o 
  -3  10  12      183.19      276.20     75.76 o 
  -2  10  12      333.80      500.17     50.17 o 
  -1  10  12        0.41       21.52     30.38 o 
   0  10  12     8889.62     8558.99    372.93 o 
   1  10  12      451.34      568.23     56.80 o 
   2  10  12     6740.01     5998.57    132.01 o 
  -6  11  12      435.18      529.23    125.62 o 
  -5  11  12      600.40      676.21     78.15 o 
  -4  11  12      155.86      198.07     53.65 o 
  -3  11  12      123.14      226.17     52.49 o 
  -2  11  12      118.42      114.81     34.60 o 
  -1  11  12       65.98      137.55     39.34 o 
   0  11  12       69.70      146.67     40.70 o 
   1  11  12      154.71      282.17     54.44 o 
  -4  12  12      132.77      169.29     50.28 o 
  -3  12  12      387.78      362.34     59.14 o 
  -2  12  12       62.36      130.41     34.87 o 
  -1  12  12     1263.98     1115.33     66.09 o 
   0  12  12     5194.96     4720.35    602.91 o 
  -9   0  13      619.19      749.31     81.20 o 
  -7   0  13     2801.09     2567.39    115.76 o 
  -5   0  13       87.27       95.21     44.56 o 
  -3   0  13     2888.83     2732.17    101.20 o 
  -1   0  13     5878.17     5808.63    221.33 o 
   1   0  13     8553.05     7938.56    270.09 o 
   3   0  13     3113.71     2959.22    128.15 o 
  -9   1  13     4603.84     4758.82    138.35 o 
  -8   1  13     1926.40     1951.36     74.68 o 
  -7   1  13     1286.21     1195.41     58.69 o 
  -6   1  13     1497.11     1370.70     59.30 o 
  -5   1  13      254.46      347.91     39.02 o 
  -4   1  13      126.71      183.31     35.82 o 
  -3   1  13     1454.13     1616.51     66.73 o 
  -2   1  13      416.09      476.22     52.57 o 
  -1   1  13       11.70      105.34     39.68 o 
   0   1  13        1.26       28.81     36.43 o 
   1   1  13      118.07      161.11     42.46 o 
   2   1  13       20.47       -2.88     60.41 o 
   3   1  13     1235.31     1169.88     62.00 o 
   4   1  13      164.07      166.07     53.51 o 
  -9   2  13     1711.44     1720.01     84.34 o 
  -8   2  13        1.19       28.10     54.61 o 
  -7   2  13     3247.90     3153.04     89.21 o 
  -6   2  13      138.61      141.86     39.50 o 
  -5   2  13       49.93       67.09     31.71 o 
  -4   2  13       94.34      151.38     33.96 o 
  -3   2  13     3685.93     3580.90    188.56 o 
  -2   2  13     1258.34     1295.38     60.23 o 
  -1   2  13     7165.25     6594.70    129.84 o 
   0   2  13      623.49      741.20     71.97 o 
   1   2  13     6017.93     5776.77    237.40 o 
   2   2  13     1718.22     1700.41     69.46 o 
   3   2  13      981.94     1024.25     72.44 o 
   4   2  13      687.75      712.23    107.76 o 
  -9   3  13      248.93      281.34     45.82 o 
  -8   3  13     1271.18     1344.33    111.19 o 
  -7   3  13      552.96      718.98     57.75 o 
  -6   3  13     2258.81     2198.57     86.57 o 
  -5   3  13     2602.74     2570.99     89.54 o 
  -4   3  13       21.52       34.32     25.95 o 
  -3   3  13     4974.43     4982.45    170.25 o 
  -2   3  13      346.89      478.75     46.69 o 
  -1   3  13      857.33      939.73     53.47 o 
   0   3  13        5.73       29.22     36.87 o 
   1   3  13       79.67      136.02     39.18 o 
   2   3  13      358.50      489.08     54.82 o 
   3   3  13     2239.39     2044.53     88.89 o 
   4   3  13      177.59      186.16     57.97 o 
  -8   4  13        1.52       36.30     44.46 o 
  -7   4  13     4091.98     3962.64    116.95 o 
  -6   4  13     1109.98     1123.47     63.59 o 
  -5   4  13     2497.89     2485.34     87.71 o 
  -4   4  13      712.08      763.25     51.78 o 
  -3   4  13      383.31      478.71     73.40 o 
  -2   4  13     4266.03     4287.29    214.22 o 
  -1   4  13      104.27       92.14     47.25 o 
   0   4  13      624.70      687.68     87.95 o 
   1   4  13      127.55      176.93     39.68 o 
   2   4  13     1431.47     1636.92     92.68 o 
   3   4  13      203.34      193.83     45.92 o 
  -8   5  13       18.45      180.47     46.91 o 
  -7   5  13     3666.18     3418.70    109.66 o 
  -6   5  13      104.32      193.63     72.28 o 
  -5   5  13     9343.51     8635.66    281.77 o 
  -4   5  13      857.23      865.13     57.74 o 
  -3   5  13     9640.94     9356.83    421.75 o 
  -2   5  13       41.27       47.65     49.72 o 
  -1   5  13     1539.83     1611.77    145.01 o 
   0   5  13      102.94      128.82     44.97 o 
   1   5  13       29.50       52.37     51.80 o 
   2   5  13      333.47      389.31     63.17 o 
   3   5  13     2018.21     1878.10    109.81 o 
  -8   6  13        6.53       83.59     57.76 o 
  -7   6  13     3267.33     3260.12    141.03 o 
  -6   6  13      190.92      172.54     51.60 o 
  -5   6  13     3812.70     3628.02    139.27 o 
  -4   6  13      400.40      486.21     96.54 o 
  -3   6  13      263.91      399.02     64.64 o 
  -2   6  13      113.56       54.29     43.57 o 
  -1   6  13        0.57      -26.39     26.39 o 
   0   6  13     3617.03     3203.79    123.16 o 
   1   6  13      127.58      106.71     44.51 o 
   2   6  13      150.01      192.39     44.56 o 
   3   6  13      731.77      797.77     70.97 o 
  -8   7  13      938.26      938.56     88.25 o 
  -7   7  13      768.48      803.53     88.04 o 
  -6   7  13     1117.25     1223.16    118.56 o 
  -5   7  13      694.62      832.22     78.09 o 
  -4   7  13     2472.63     2586.42    120.17 o 
  -3   7  13     1500.83     1511.26     93.42 o 
  -2   7  13       16.06       15.45     50.14 o 
  -1   7  13        9.54       55.55     33.46 o 
   0   7  13       90.07       92.37     49.59 o 
   1   7  13     2773.95     2542.22    117.63 o 
   2   7  13     1552.67     1473.59     77.40 o 
   3   7  13     3450.42     3178.32    115.22 o 
  -7   8  13      282.06      356.99     63.17 o 
  -6   8  13      158.39      208.28     60.00 o 
  -5   8  13      255.41      272.09     56.19 o 
  -4   8  13     2671.54     2608.22    121.85 o 
  -3   8  13     1706.74     1696.12     98.41 o 
  -2   8  13      960.84      961.31     77.17 o 
  -1   8  13     4682.80     4255.71    224.41 o 
   0   8  13     5217.82     4588.32    288.37 o 
   1   8  13     3390.25     3043.94    103.98 o 
   2   8  13     1062.87     1033.57     70.84 o 
  -6   9  13      424.40      664.32     77.55 o 
  -5   9  13      365.12      554.13     72.75 o 
  -4   9  13     1319.81     1426.54    186.84 o 
  -3   9  13     1450.53     1388.70     91.66 o 
  -2   9  13      594.44      845.31     84.38 o 
  -1   9  13      166.54      258.03     41.49 o 
   0   9  13      159.18      162.68    101.52 o 
   1   9  13      329.00      408.55     51.03 o 
  -6  10  13        2.52       65.37     50.32 o 
  -5  10  13      259.70      296.17     60.32 o 
  -4  10  13      142.17      248.85     58.37 o 
  -3  10  13     1864.80     1987.90    106.73 o 
  -2  10  13      170.16      286.65     62.26 o 
  -1  10  13     6101.97     5968.34    357.63 o 
   0  10  13      129.83      197.84     48.66 o 
   1  10  13     5820.12     5005.46    300.14 o 
  -4  11  13        2.82       56.32     49.72 o 
  -3  11  13      178.71      164.81     50.34 o 
  -2  11  13       69.89       77.12     74.38 o 
  -1  11  13        7.47       70.61     46.02 o 
  -8   0  14      318.99      422.29     66.01 o 
  -6   0  14     2428.88     2277.24    109.08 o 
  -4   0  14     5364.07     5580.10    227.43 o 
  -2   0  14    21435.41    19266.63    416.07 o 
   0   0  14     3527.35     3188.39    175.90 o 
   2   0  14     1687.15     1544.26     94.49 o 
  -8   1  14       23.12      136.96     33.11 o 
  -7   1  14      620.22      626.39     53.42 o 
  -6   1  14      884.82      884.54     51.12 o 
  -5   1  14       58.42      112.39     34.92 o 
  -4   1  14     5028.98     4546.46    114.93 o 
  -3   1  14      107.35      132.40     42.19 o 
  -2   1  14      131.21      141.52     41.06 o 
  -1   1  14      288.61      359.16     52.14 o 
   0   1  14        4.07        4.80     35.38 o 
   1   1  14      163.85      156.51     69.53 o 
   2   1  14     1770.90     1758.79     72.74 o 
   3   1  14      485.73      629.94     55.70 o 
  -8   2  14     1020.82     1063.22     65.30 o 
  -7   2  14     1248.86     1288.30     69.00 o 
  -6   2  14      390.21      432.65     51.71 o 
  -5   2  14     2728.12     2587.08    146.76 o 
  -4   2  14      828.81      919.07     57.92 o 
  -3   2  14     5254.38     5216.50    262.63 o 
  -2   2  14     4623.31     4487.94    143.33 o 
  -1   2  14     3713.99     3827.74    131.82 o 
   0   2  14      176.80      242.28     45.93 o 
   1   2  14      669.92      872.31     60.67 o 
   2   2  14      445.96      569.09     52.78 o 
   3   2  14      316.65      350.39     56.17 o 
  -8   3  14      208.68      184.37     39.52 o 
  -7   3  14      752.78      821.33     62.67 o 
  -6   3  14     2087.17     1946.95     82.34 o 
  -5   3  14        1.69       62.99     32.85 o 
  -4   3  14     4124.41     3950.63    109.28 o 
  -3   3  14       39.58      102.82     32.35 o 
  -2   3  14        3.43       55.10     29.26 o 
  -1   3  14        6.41       37.66     30.30 o 
   0   3  14      495.77      450.41     59.94 o 
   1   3  14      216.60      272.00     46.15 o 
   2   3  14     4256.41     4264.60    108.42 o 
   3   3  14     1381.74     1537.83    124.29 o 
  -8   4  14     4171.23     4011.85    139.38 o 
  -7   4  14      625.89      631.12     55.18 o 
  -6   4  14     2896.54     2708.87     97.14 o 
  -5   4  14     1321.05     1278.40     66.96 o 
  -4   4  14     1659.45     1607.15     73.14 o 
  -3   4  14     1569.18     1518.21     69.00 o 
  -2   4  14        8.19      -25.93     25.93 o 
  -1   4  14      263.69      220.14     36.73 o 
   0   4  14      258.95      266.24     42.50 o 
   1   4  14       59.43      132.43     46.17 o 
   2   4  14      120.07      111.12     69.67 o 
   3   4  14      230.30      133.88     58.07 o 
  -8   5  14     2523.71     2618.17    243.22 o 
  -7   5  14       90.67       49.36     44.33 o 
  -6   5  14     2985.47     2873.76    129.83 o 
  -5   5  14      124.71       99.99     50.51 o 
  -4   5  14     3391.92     3459.32    154.99 o 
  -3   5  14      146.03      267.83     63.99 o 
  -2   5  14       85.29      170.21     44.69 o 
  -1   5  14       55.16      119.60     44.71 o 
   0   5  14     1384.08     1525.94     91.12 o 
   1   5  14        3.58       21.95     42.87 o 
   2   5  14     5781.43     5157.15    142.38 o 
  -7   6  14        4.60       -9.70     65.79 o 
  -6   6  14     1246.96     1216.96     87.52 o 
  -5   6  14      119.64       60.10     99.72 o 
  -4   6  14        3.50        8.13     39.79 o 
  -3   6  14       25.25       31.37     42.61 o 
  -2   6  14      477.99      603.75     68.55 o 
  -1   6  14      486.82      567.07     70.64 o 
   0   6  14      286.11      366.21     91.69 o 
   1   6  14      937.02      931.01     78.46 o 
   2   6  14      127.71      228.46     44.81 o 
  -7   7  14       54.89       80.93     77.98 o 
  -6   7  14     1668.87     1771.99    106.30 o 
  -5   7  14       64.94       78.84     45.99 o 
  -4   7  14      412.13      558.75     70.85 o 
  -3   7  14      278.64      209.78     55.14 o 
  -2   7  14      957.39     1040.64    102.63 o 
  -1   7  14     1323.14     1413.55     89.85 o 
   0   7  14     3583.79     3587.01    209.70 o 
   1   7  14     1575.73     1489.87     92.76 o 
  -6   8  14        0.02      -27.25     97.09 o 
  -5   8  14      727.22      978.61     87.24 o 
  -4   8  14     2830.74     2980.14    133.27 o 
  -3   8  14      338.08      471.79     65.65 o 
  -2   8  14     2565.30     2602.09    123.24 o 
  -1   8  14      999.53      989.31    121.75 o 
   0   8  14     2054.22     1869.29    216.90 o 
   1   8  14      296.90      310.34     65.27 o 
  -5   9  14      254.23      322.37    102.49 o 
  -4   9  14      867.35      976.78     87.92 o 
  -3   9  14       15.16       52.74     57.48 o 
  -2   9  14      200.48      255.10     59.28 o 
  -1   9  14     1156.48     1230.61     89.30 o 
   0   9  14      192.04      374.32     56.69 o 
  -4  10  14     4414.43     4577.83    168.05 o 
  -3  10  14      270.24      328.15     94.46 o 
  -2  10  14     4851.64     5011.63    177.17 o 
  -1  10  14        1.33       62.41     54.57 o 
  -7   0  15     6231.80     5757.82    176.43 o 
  -5   0  15     9936.36     9271.26    308.04 o 
  -3   0  15    13440.95    11577.09    336.29 o 
  -1   0  15     1188.81     1110.81    104.43 o 
  -8   1  15        0.52       50.33     36.61 o 
  -7   1  15     3921.57     3853.11    118.74 o 
  -6   1  15     1054.83     1055.01     63.52 o 
  -5   1  15     3012.21     2773.59    119.24 o 
  -4   1  15     1602.42     1505.87     87.56 o 
  -3   1  15      771.57      796.89     71.55 o 
  -2   1  15     1487.81     1218.83     79.36 o 
  -1   1  15       57.90      129.46     42.40 o 
   0   1  15     1244.05     1159.89     79.88 o 
   1   1  15      342.16      505.94     67.69 o 
   2   1  15      578.05      733.88     59.63 o 
  -7   2  15     1694.16     1748.05     81.37 o 
  -6   2  15     1661.32     1658.16     78.02 o 
  -5   2  15     2319.55     2401.24     89.20 o 
  -4   2  15     1127.42     1247.59     63.97 o 
  -3   2  15     7321.44     6614.76    179.37 o 
  -2   2  15      774.92      815.44     66.51 o 
  -1   2  15      868.78      886.36    111.50 o 
   0   2  15       42.43       70.63     87.54 o 
   1   2  15      448.94      566.80     60.61 o 
   2   2  15       13.99       46.09     48.33 o 
  -7   3  15      716.40      883.17     59.44 o 
  -6   3  15       23.64       73.90     70.63 o 
  -5   3  15        6.16       43.08     41.36 o 
  -4   3  15      779.65      768.97     61.05 o 
  -3   3  15      756.69      807.10     55.76 o 
  -2   3  15     1295.54     1244.51     76.95 o 
  -1   3  15     4437.78     4229.98    144.18 o 
   0   3  15     1328.21     1369.66     95.57 o 
   1   3  15     4734.59     4703.27    143.69 o 
   2   3  15      804.07      807.42     58.63 o 
  -7   4  15      435.31      550.68     51.73 o 
  -6   4  15      419.89      469.84     53.48 o 
  -5   4  15        3.93      -13.04     81.55 o 
  -4   4  15      109.69      142.75     33.76 o 
  -3   4  15      697.09      741.56     56.08 o 
  -2   4  15      781.61      859.78     77.37 o 
  -1   4  15       62.15      -16.62     55.13 o 
   0   4  15      415.64      435.74    103.60 o 
   1   4  15       34.93      152.91     69.25 o 
  -7   5  15     2501.02     2380.53    155.68 o 
  -6   5  15       21.48       48.00     49.03 o 
  -5   5  15      465.71      492.13     69.45 o 
  -4   5  15       65.20      111.41     45.85 o 
  -3   5  15      646.96      784.47     81.48 o 
  -2   5  15        0.02       29.16     40.13 o 
  -1   5  15     5894.03     5866.66    175.13 o 
   0   5  15        0.19       78.39     65.37 o 
   1   5  15     6737.13     5801.15    269.81 o 
  -6   6  15      459.81      642.10     80.93 o 
  -5   6  15       81.62      176.99     52.87 o 
  -4   6  15     1845.38     1777.44    103.11 o 
  -3   6  15      659.20      696.80     79.13 o 
  -2   6  15     1018.64     1176.86    161.50 o 
  -1   6  15      216.82      367.58     61.01 o 
   0   6  15     2005.53     1985.94    108.30 o 
  -6   7  15      291.41      459.83    221.61 o 
  -5   7  15       19.34       69.15     53.27 o 
  -4   7  15       63.89       83.56     50.00 o 
  -3   7  15      803.08      824.67     85.55 o 
  -2   7  15      936.68      889.98     74.62 o 
  -1   7  15     3561.80     3536.35    143.30 o 
   0   7  15      928.84     1011.60     79.79 o 
  -5   8  15     2067.96     2027.41    115.70 o 
  -4   8  15      794.78      960.37     89.85 o 
  -3   8  15     1874.98     1855.28    108.41 o 
  -2   8  15       10.27       29.20    121.47 o 
  -1   8  15      354.99      452.77     67.38 o 
  -6   0  16     2772.51     2595.31    167.87 o 
  -4   0  16     2024.95     1888.93    144.05 o 
  -2   0  16        4.41       26.87     45.98 o 
   0   0  16     4640.15     4083.13    213.30 o 
  -7   1  16      619.66      717.79     72.16 o 
  -6   1  16      654.64      810.97     73.78 o 
  -5   1  16      697.59      771.75     80.06 o 
  -4   1  16      241.03      358.63     53.75 o 
  -3   1  16     1325.07     1251.84     81.86 o 
  -2   1  16       70.55       31.00     43.08 o 
  -1   1  16      782.14      943.39     69.83 o 
   0   1  16      334.75      358.61     55.43 o 
  -6   2  16     2304.42     2305.38     92.60 o 
  -5   2  16       28.04       60.87     69.81 o 
  -4   2  16     1606.74     1621.29     93.76 o 
  -3   2  16        4.14       35.25     38.78 o 
  -2   2  16        0.61      104.71     40.07 o 
  -1   2  16      746.98      852.63    132.13 o 
   0   2  16     1366.22     1367.53     86.97 o 
  -6   3  16       26.15       62.70     35.78 o 
  -5   3  16      954.89     1136.40     65.48 o 
  -4   3  16      507.46      576.69     65.29 o 
  -3   3  16     2691.67     2465.43    111.45 o 
  -2   3  16     2381.98     2121.58    187.95 o 
  -1   3  16     1911.87     2036.40    104.57 o 
   0   3  16     2285.44     2192.28    108.45 o 
  -6   4  16      491.34      593.51     72.53 o 
  -5   4  16      428.37      526.67     68.72 o 
  -4   4  16     1656.63     1561.22     94.00 o 
  -3   4  16      150.45      216.07     78.39 o 
  -2   4  16     1102.44      967.87    107.20 o 
  -1   4  16      314.12      261.77     80.61 o 
   0   4  16        6.71       90.58     70.91 o 
  -5   5  16       29.47      189.08     53.56 o 
  -4   5  16     2352.74     2198.56    114.95 o 
  -3   5  16      112.78      174.22     53.87 o 
  -2   5  16     7936.82     7036.57    448.76 o 
  -1   5  16        5.72       57.90     74.79 o 
  -5   6  16      169.96      175.02     55.26 o 
  -4   6  16      656.30      809.07     85.79 o 
  -3   6  16      118.81      189.07     50.04 o 
  -2   6  16      106.89       -1.71     83.10 o 
  -5   0  17      378.64      359.01     69.25 o 
  -3   0  17     2368.07     2164.28    155.13 o 
  -5   1  17      482.73      524.76    102.91 o 
  -4   1  17      733.71      861.12     68.31 o 
  -3   1  17      514.15      547.71     86.70 o 
  -2   1  17      535.59      563.68     55.21 o 
  -5   2  17      232.13      305.98     51.70 o 
  -4   2  17      536.74      668.85     68.59 o 
  -3   2  17      284.13      425.13     69.53 o 
  -2   2  17     1061.85      842.88     69.55 o 
  -4   3  17     1498.13     1335.63     83.79 o 
  -3   3  17     1725.99     1635.24     92.39 o 
                                                 
####################################################################
#                         END of CIF
#################################################################### 
